# Supplementary material for: 2,2-Dimethyl-1,3-benzodioxol-4-yl N-methyl­carbamate
Source: Acta Crystallogr Sect E Struct Rep Online. 2010 Sep 18;66(Pt 10):o2580. doi: 10.1107/S1600536810036123 (PMC2983127; doi:10.1107/S1600536810036123)
Supplement: Supplementary file 1 [file e-66-o2580-sup1.cif]

##############################################################################
###                                                                        ###
###        Electronic paper (Acta Crystallographica Section E)             ###
###                                                                        ###
##############################################################################
#                                                                            #
# This CIF contains the data in a paper accepted for publication in Acta     #
# Crystallographica Section E. It conforms to the requirements of Notes      #
# for Authors for Section E, and has been peer reviewed under the auspices   #
# of the IUCr Commission on Journals.                                        #
#                                                                            #
# Full details of the Crystallographic Information File format               #
# are given in the paper "The Crystallographic Information File (CIF):       #
# a New Standard Archive File for Crystallography" by S. R. Hall, F. H.      #
# Allen and I. D. Brown [Acta Cryst. (1991), A47, 655-685].                  #
#                                                                            #
# The current version of the core CIF dictionary is obtainable from          #
# ftp://ftp.iucr.org/pub/cif_core.dic. The current version number is 2.4.    #
#                                                                            #
# Software is freely available for graphical display of the structure(s) in  #
# this CIF.  For information consult the CIF home page http://www.iucr.org/  #
# cif/home.html                                                              #
#                                                                            #
# This file may be used for bona fide research purposes within the           #
# scientific community so long as proper attribution is given to the journal # 
# article from which it was obtained.                                        #
#                                                                            #
##############################################################################
                                             
data_global
_audit_creation_method     SHELXL-97
_journal_data_validation_number     ?
_journal_date_recd_electronic     2010-07-14
_journal_date_accepted     2010-09-08
_journal_name_full     'Acta Crystallographica, Section E'
_journal_year     2010
_journal_volume     66
_journal_issue     10
_journal_page_first     o2580
_journal_page_last     o2580
_journal_paper_category     QO
_journal_coeditor_code     BH2301
_publ_contact_author_name     'Cheng-Cai Xia'
_publ_contact_author_address
;
Department of Pharmaceutical Sciences
Taishan Medicine College
Taian, 271000, P. R. China
;
_publ_contact_author_email     xiachc@163.com
_publ_contact_author_fax     ++86-538-6229751
_publ_contact_author_phone     ++86-538-6229753
_publ_section_title
;
2,2-Dimethyl-1,3-benzodioxol-4-yl <i>N</i>-methylcarbamate
;
loop_
    _publ_author_name
    _publ_author_address
    'Xia, Cheng-Cai'
;
Department of Pharmaceutical Sciences
Taishan Medicine College
Taian 271000
People's Republic of China
;
data_I
_audit_creation_method     SHELXL-97
_chemical_name_systematic
;
2,2-Dimethyl-1,3-benzodioxol-4-yl <i>N</i>-methylcarbamate
;
_chemical_name_common     ?
_chemical_formula_moiety     'C11 H13 N O4'
_chemical_formula_sum     'C11 H13 N O4'
_chemical_formula_iupac     'C11 H13 N O4'
_chemical_formula_weight     223.22
_chemical_melting_point     408
_symmetry_cell_setting     monoclinic
_symmetry_space_group_name_H-M     'P 21/n'
_symmetry_space_group_name_Hall     '-P 2yn'
loop_
    _symmetry_equiv_pos_as_xyz
    'x, y, z'
    '-x+1/2, y+1/2, -z+1/2'
    '-x, -y, -z'
    'x-1/2, -y-1/2, z-1/2'
_cell_length_a     9.505(6)
_cell_length_b     9.669(7)
_cell_length_c     12.355(8)
_cell_angle_alpha     90.00
_cell_angle_beta     94.326(11)
_cell_angle_gamma     90.00
_cell_volume     1132.2(13)
_cell_formula_units_Z     4
_cell_measurement_reflns_used     2406
_cell_measurement_theta_min     2.68
_cell_measurement_theta_max     26.74
_cell_measurement_temperature     298(2)
_exptl_crystal_description     block
_exptl_crystal_colour     colorless
_exptl_crystal_size_max     0.24
_exptl_crystal_size_mid     0.18
_exptl_crystal_size_min     0.16
_exptl_crystal_density_diffrn     1.310
_exptl_crystal_density_meas     ?
_exptl_crystal_density_method     'not measured'
_exptl_crystal_F_000     472
_exptl_absorpt_coefficient_mu     0.100
_exptl_absorpt_correction_type     multi-scan
_exptl_absorpt_process_details     '(SADABS; Siemens, 1996)'
_exptl_absorpt_correction_T_min     0.9763
_exptl_absorpt_correction_T_max     0.9841
_exptl_special_details
;
;
_diffrn_ambient_temperature     298(2)
_diffrn_radiation_type     MoK\a
_diffrn_radiation_wavelength     0.71073
_diffrn_radiation_source     'fine-focus sealed tube'
_diffrn_radiation_monochromator     graphite
_diffrn_measurement_device_type     'Siemens SMART APEX CCD area-detector'
_diffrn_measurement_method     '\f and \w scans'
_diffrn_detector_area_resol_mean     ?
_diffrn_reflns_number     5692
_diffrn_reflns_av_R_equivalents     0.0228
_diffrn_reflns_av_sigmaI/netI     0.0243
_diffrn_reflns_theta_min     2.68
_diffrn_reflns_theta_max     25.05
_diffrn_reflns_theta_full     25.05
_diffrn_measured_fraction_theta_max     0.998
_diffrn_measured_fraction_theta_full     0.998
_diffrn_reflns_limit_h_min     -11
_diffrn_reflns_limit_h_max     10
_diffrn_reflns_limit_k_min     -11
_diffrn_reflns_limit_k_max     11
_diffrn_reflns_limit_l_min     -13
_diffrn_reflns_limit_l_max     14
_diffrn_standards_number     ?
_diffrn_standards_interval_count     ?
_diffrn_standards_interval_time     ?
_diffrn_standards_decay_%     ?
_refine_special_details
;
;
_reflns_number_total     2003
_reflns_number_gt     1615
_reflns_threshold_expression     I>2\s(I)
_refine_ls_structure_factor_coef     Fsqd
_refine_ls_matrix_type     full
_refine_ls_R_factor_all     0.0454
_refine_ls_R_factor_gt     0.0354
_refine_ls_wR_factor_gt     0.0904
_refine_ls_wR_factor_ref     0.0975
_refine_ls_goodness_of_fit_ref     1.032
_refine_ls_restrained_S_all     1.032
_refine_ls_number_reflns     2003
_refine_ls_number_parameters     146
_refine_ls_number_restraints     0
_refine_ls_number_constraints     0
_refine_ls_hydrogen_treatment     constr
_refine_ls_weighting_scheme     calc
_refine_ls_weighting_details
         'calc w=1/[\s^2^(Fo^2^)+(0.0465P)^2^+0.1766P] where P=(Fo^2^+2Fc^2^)/3'
_atom_sites_solution_hydrogens     geom
_atom_sites_solution_primary     direct
_atom_sites_solution_secondary     difmap
_refine_ls_shift/su_max     0.000
_refine_ls_shift/su_mean     0.000
_refine_diff_density_max     0.188
_refine_diff_density_min     -0.130
_refine_ls_extinction_method     'SHELXL97 (Sheldrick, 2008)'
_refine_ls_extinction_coef     0.035(3)
_refine_ls_extinction_expression
                                  'Fc^*^=kFc[1+0.001xFc^2^\l^3^/sin(2\q)]^-1/4^'
loop_
    _atom_type_symbol
    _atom_type_description
    _atom_type_scat_dispersion_real
    _atom_type_scat_dispersion_imag
    _atom_type_scat_source
    'C' 'C' 0.0033 0.0016
                         'International Tables Vol C Tables 4.2.6.8 and 6.1.1.4'
    'H' 'H' 0.0000 0.0000
                         'International Tables Vol C Tables 4.2.6.8 and 6.1.1.4'
    'N' 'N' 0.0061 0.0033
                         'International Tables Vol C Tables 4.2.6.8 and 6.1.1.4'
    'O' 'O' 0.0106 0.0060
                         'International Tables Vol C Tables 4.2.6.8 and 6.1.1.4'
_computing_data_collection     'SMART (Siemens, 1996)'
_computing_cell_refinement     'SAINT (Siemens, 1996)'
_computing_data_reduction     'SAINT (Siemens, 1996)'
_computing_structure_solution     'SHELXS97 (Sheldrick, 2008)'
_computing_structure_refinement     'SHELXL97 (Sheldrick, 2008)'
_computing_molecular_graphics     'SHELXTL (Sheldrick, 2008)'
_computing_publication_material     'SHELXTL (Sheldrick, 2008)'
loop_
    _atom_site_type_symbol
    _atom_site_label
    _atom_site_fract_x
    _atom_site_fract_y
    _atom_site_fract_z
    _atom_site_U_iso_or_equiv
    _atom_site_adp_type
    _atom_site_calc_flag
    _atom_site_refinement_flags
    _atom_site_occupancy
    _atom_site_disorder_assembly
    _atom_site_disorder_group
    O O1 0.78908(12) 0.22049(10) 0.73401(10) 0.0666(3) Uani d . 1 . .
    O O2 0.91170(11) 0.04289(10) 0.81309(9) 0.0614(3) Uani d . 1 . .
    O O3 1.07164(11) 0.14292(11) 0.63309(8) 0.0624(3) Uani d . 1 . .
    O O4 1.27901(11) 0.26676(13) 0.65853(9) 0.0707(4) Uani d . 1 . .
    N N1 0.69122(14) 0.01063(12) 0.74902(10) 0.0589(4) Uani d . 1 . .
    H H1 0.7052 -0.0723 0.7726 0.071 Uiso calc R 1 . .
    C C1 0.55627(18) 0.04608(19) 0.69670(16) 0.0748(5) Uani d . 1 . .
    H H1A 0.5096 0.1103 0.7412 0.112 Uiso calc R 1 . .
    H H1B 0.4999 -0.0360 0.6864 0.112 Uiso calc R 1 . .
    H H1C 0.5689 0.0876 0.6275 0.112 Uiso calc R 1 . .
    C C2 0.79399(16) 0.10118(14) 0.76185(11) 0.0491(4) Uani d . 1 . .
    C C3 1.03134(16) 0.12582(15) 0.82661(12) 0.0537(4) Uani d . 1 . .
    C C4 1.10295(15) 0.16741(14) 0.74063(11) 0.0505(4) Uani d . 1 . .
    C C5 1.22535(16) 0.24235(16) 0.75644(12) 0.0554(4) Uani d . 1 . .
    C C6 1.28072(19) 0.27957(18) 0.85695(14) 0.0674(5) Uani d . 1 . .
    H H6 1.3632 0.3313 0.8667 0.081 Uiso calc R 1 . .
    C C7 1.2084(2) 0.23669(19) 0.94372(14) 0.0730(5) Uani d . 1 . .
    H H7 1.2435 0.2597 1.0137 0.088 Uiso calc R 1 . .
    C C8 1.0863(2) 0.16103(17) 0.92966(13) 0.0670(5) Uani d . 1 . .
    H H8 1.0402 0.1333 0.9898 0.080 Uiso calc R 1 . .
    C C9 1.17105(17) 0.22577(17) 0.57665(13) 0.0602(4) Uani d . 1 . .
    C C10 1.2336(2) 0.1358(2) 0.49544(16) 0.0884(6) Uani d . 1 . .
    H H10A 1.3010 0.1879 0.4581 0.133 Uiso calc R 1 . .
    H H10B 1.1604 0.1029 0.4441 0.133 Uiso calc R 1 . .
    H H10C 1.2798 0.0586 0.5316 0.133 Uiso calc R 1 . .
    C C11 1.0989(2) 0.35311(19) 0.53297(16) 0.0795(5) Uani d . 1 . .
    H H11A 1.0580 0.4014 0.5908 0.119 Uiso calc R 1 . .
    H H11B 1.0260 0.3280 0.4785 0.119 Uiso calc R 1 . .
    H H11C 1.1662 0.4119 0.5015 0.119 Uiso calc R 1 . .
loop_
    _atom_site_aniso_label
    _atom_site_aniso_U_11
    _atom_site_aniso_U_22
    _atom_site_aniso_U_33
    _atom_site_aniso_U_12
    _atom_site_aniso_U_13
    _atom_site_aniso_U_23
    O1 0.0786(8) 0.0347(6) 0.0860(8) 0.0026(5) 0.0022(6) 0.0060(5)
    O2 0.0715(7) 0.0454(6) 0.0679(7) 0.0011(5) 0.0085(5) 0.0166(5)
    O3 0.0668(7) 0.0740(7) 0.0466(6) -0.0115(5) 0.0049(5) -0.0029(5)
    O4 0.0564(6) 0.0921(9) 0.0635(7) -0.0089(6) 0.0032(5) 0.0079(6)
    N1 0.0698(8) 0.0357(6) 0.0725(9) -0.0011(6) 0.0139(7) 0.0037(6)
    C1 0.0679(11) 0.0654(11) 0.0919(13) -0.0016(9) 0.0109(10) 0.0018(9)
    C2 0.0669(9) 0.0353(7) 0.0470(8) 0.0064(7) 0.0154(7) -0.0002(6)
    C3 0.0642(9) 0.0450(8) 0.0520(9) 0.0082(7) 0.0046(7) 0.0053(6)
    C4 0.0594(9) 0.0461(8) 0.0454(8) 0.0054(7) 0.0009(7) -0.0001(6)
    C5 0.0547(9) 0.0559(8) 0.0547(9) 0.0069(7) -0.0012(7) 0.0018(7)
    C6 0.0635(10) 0.0667(11) 0.0695(11) 0.0067(8) -0.0119(9) -0.0060(8)
    C7 0.0874(13) 0.0752(11) 0.0536(10) 0.0159(10) -0.0133(9) -0.0085(8)
    C8 0.0877(12) 0.0655(10) 0.0479(9) 0.0156(9) 0.0055(8) 0.0062(7)
    C9 0.0618(9) 0.0676(10) 0.0516(9) -0.0041(8) 0.0069(7) 0.0054(7)
    C10 0.1012(15) 0.0889(14) 0.0794(13) -0.0004(11) 0.0356(11) -0.0040(10)
    C11 0.0805(12) 0.0732(12) 0.0827(13) 0.0011(10) -0.0081(10) 0.0106(9)
_geom_special_details
;
;
loop_
    _geom_bond_atom_site_label_1
    _geom_bond_atom_site_label_2
    _geom_bond_site_symmetry_2
    _geom_bond_distance
    _geom_bond_publ_flag
    O1 C2 . 1.2037(18) ?
    O2 C2 . 1.3650(18) ?
    O2 C3 . 1.3911(19) ?
    O3 C4 . 1.3603(19) ?
    O3 C9 . 1.4560(19) ?
    O4 C5 . 1.368(2) ?
    O4 C9 . 1.441(2) ?
    N1 C2 . 1.312(2) ?
    N1 C1 . 1.434(2) ?
    N1 H1 . 0.8600 ?
    C1 H1A . 0.9600 ?
    C1 H1B . 0.9600 ?
    C1 H1C . 0.9600 ?
    C3 C4 . 1.365(2) ?
    C3 C8 . 1.382(2) ?
    C4 C5 . 1.372(2) ?
    C5 C6 . 1.360(2) ?
    C6 C7 . 1.380(3) ?
    C6 H6 . 0.9300 ?
    C7 C8 . 1.372(3) ?
    C7 H7 . 0.9300 ?
    C8 H8 . 0.9300 ?
    C9 C10 . 1.485(2) ?
    C9 C11 . 1.490(2) ?
    C10 H10A . 0.9600 ?
    C10 H10B . 0.9600 ?
    C10 H10C . 0.9600 ?
    C11 H11A . 0.9600 ?
    C11 H11B . 0.9600 ?
    C11 H11C . 0.9600 ?
loop_
    _geom_angle_atom_site_label_1
    _geom_angle_atom_site_label_2
    _geom_angle_atom_site_label_3
    _geom_angle_site_symmetry_1
    _geom_angle_site_symmetry_3
    _geom_angle
    _geom_angle_publ_flag
    C2 O2 C3 . . 116.85(11) ?
    C4 O3 C9 . . 105.66(12) ?
    C5 O4 C9 . . 106.26(12) ?
    C2 N1 C1 . . 121.84(14) ?
    C2 N1 H1 . . 119.1 ?
    C1 N1 H1 . . 119.1 ?
    N1 C1 H1A . . 109.5 ?
    N1 C1 H1B . . 109.5 ?
    H1A C1 H1B . . 109.5 ?
    N1 C1 H1C . . 109.5 ?
    H1A C1 H1C . . 109.5 ?
    H1B C1 H1C . . 109.5 ?
    O1 C2 N1 . . 126.32(15) ?
    O1 C2 O2 . . 122.75(14) ?
    N1 C2 O2 . . 110.93(13) ?
    C4 C3 C8 . . 117.95(16) ?
    C4 C3 O2 . . 121.84(13) ?
    C8 C3 O2 . . 120.08(14) ?
    O3 C4 C3 . . 128.60(14) ?
    O3 C4 C5 . . 110.59(13) ?
    C3 C4 C5 . . 120.80(14) ?
    C6 C5 O4 . . 128.11(16) ?
    C6 C5 C4 . . 122.36(15) ?
    O4 C5 C4 . . 109.50(13) ?
    C5 C6 C7 . . 116.66(17) ?
    C5 C6 H6 . . 121.7 ?
    C7 C6 H6 . . 121.7 ?
    C8 C7 C6 . . 121.86(16) ?
    C8 C7 H7 . . 119.1 ?
    C6 C7 H7 . . 119.1 ?
    C7 C8 C3 . . 120.35(16) ?
    C7 C8 H8 . . 119.8 ?
    C3 C8 H8 . . 119.8 ?
    O4 C9 O3 . . 105.58(12) ?
    O4 C9 C10 . . 109.58(15) ?
    O3 C9 C10 . . 107.98(14) ?
    O4 C9 C11 . . 108.10(14) ?
    O3 C9 C11 . . 109.30(14) ?
    C10 C9 C11 . . 115.83(16) ?
    C9 C10 H10A . . 109.5 ?
    C9 C10 H10B . . 109.5 ?
    H10A C10 H10B . . 109.5 ?
    C9 C10 H10C . . 109.5 ?
    H10A C10 H10C . . 109.5 ?
    H10B C10 H10C . . 109.5 ?
    C9 C11 H11A . . 109.5 ?
    C9 C11 H11B . . 109.5 ?
    H11A C11 H11B . . 109.5 ?
    C9 C11 H11C . . 109.5 ?
    H11A C11 H11C . . 109.5 ?
    H11B C11 H11C . . 109.5 ?
loop_
    _geom_torsion_atom_site_label_1
    _geom_torsion_atom_site_label_2
    _geom_torsion_atom_site_label_3
    _geom_torsion_atom_site_label_4
    _geom_torsion_site_symmetry_1
    _geom_torsion_site_symmetry_2
    _geom_torsion_site_symmetry_3
    _geom_torsion_site_symmetry_4
    _geom_torsion
    _geom_torsion_publ_flag
    C1 N1 C2 O1 . . . . 0.8(2) ?
    C1 N1 C2 O2 . . . . -179.66(13) ?
    C3 O2 C2 O1 . . . . -3.81(19) ?
    C3 O2 C2 N1 . . . . 176.62(12) ?
    C2 O2 C3 C4 . . . . -68.19(17) ?
    C2 O2 C3 C8 . . . . 116.03(15) ?
    C9 O3 C4 C3 . . . . 172.56(15) ?
    C9 O3 C4 C5 . . . . -8.60(16) ?
    C8 C3 C4 O3 . . . . 178.46(14) ?
    O2 C3 C4 O3 . . . . 2.6(2) ?
    C8 C3 C4 C5 . . . . -0.3(2) ?
    O2 C3 C4 C5 . . . . -176.13(13) ?
    C9 O4 C5 C6 . . . . -171.39(16) ?
    C9 O4 C5 C4 . . . . 10.45(17) ?
    O3 C4 C5 C6 . . . . -179.39(14) ?
    C3 C4 C5 C6 . . . . -0.5(2) ?
    O3 C4 C5 O4 . . . . -1.11(17) ?
    C3 C4 C5 O4 . . . . 177.83(13) ?
    O4 C5 C6 C7 . . . . -177.16(15) ?
    C4 C5 C6 C7 . . . . 0.8(2) ?
    C5 C6 C7 C8 . . . . -0.4(3) ?
    C6 C7 C8 C3 . . . . -0.3(3) ?
    C4 C3 C8 C7 . . . . 0.6(2) ?
    O2 C3 C8 C7 . . . . 176.56(14) ?
    C5 O4 C9 O3 . . . . -15.26(16) ?
    C5 O4 C9 C10 . . . . -131.32(15) ?
    C5 O4 C9 C11 . . . . 101.61(15) ?
    C4 O3 C9 O4 . . . . 14.55(15) ?
    C4 O3 C9 C10 . . . . 131.69(14) ?
    C4 O3 C9 C11 . . . . -101.52(15) ?
loop_
    _geom_hbond_atom_site_label_D
    _geom_hbond_atom_site_label_H
    _geom_hbond_atom_site_label_A
    _geom_hbond_site_symmetry_A
    _geom_hbond_distance_DH
    _geom_hbond_distance_HA
    _geom_hbond_distance_DA
    _geom_hbond_angle_DHA
    _geom_hbond_publ_flag
    N1 H1 O1 2_646 0.86 2.01 2.819(3) 157.1 yes
