# Supplementary material for: 2,2-Dimethyl-1,3-benzodioxol-4-yl N-methyl­carbamate
Source: Acta Crystallogr Sect E Struct Rep Online. 2010 Sep 18;66(Pt 10):o2580. doi: 10.1107/S1600536810036123 (PMC2983127; doi:10.1107/S1600536810036123)
Supplement: Supplementary file 2 [file e-66-o2580-Isup2.hkl]

# 
# h,k,l, Fc-squared, Fo-squared, sigma(Fo-squared) and status flag 
# 
data_I
_shelx_title ' 1 in P2(1)/n' 
_shelx_refln_list_code          4 
_shelx_F_calc_maximum      141.24 
_exptl_crystal_F_000       472.00 
_reflns_d_resolution_high  0.8394 
 
loop_ 
 _symmetry_equiv_pos_as_xyz 
 'x, y, z' 
 '-x+1/2, y+1/2, -z+1/2' 
 '-x, -y, -z' 
 'x-1/2, -y-1/2, z-1/2' 
 
_cell_length_a     9.5048 
_cell_length_b     9.6686 
_cell_length_c    12.3551 
_cell_angle_alpha  90.000 
_cell_angle_beta   94.326 
_cell_angle_gamma  90.000 
 
_shelx_F_squared_multiplier     1.000 
 
loop_ 
 _refln_index_h 
 _refln_index_k 
 _refln_index_l 
 _refln_F_squared_calc 
 _refln_F_squared_meas 
 _refln_F_squared_sigma 
 _refln_observed_status 
   2   0   0     6445.06     6577.11    171.30 o 
   4   0   0     1044.60     1062.77     15.75 o 
   6   0   0     1172.53     1217.61     18.32 o 
   8   0   0      178.21      167.88      3.70 o 
  10   0   0       57.75       55.88      2.18 o 
   1   1   0     1179.31     1185.62     17.10 o 
   2   1   0     3761.09     3664.08     42.94 o 
   3   1   0       13.39       11.78      0.36 o 
   4   1   0     2284.92     2324.75     23.74 o 
   5   1   0      162.47      179.05      2.39 o 
   6   1   0       77.73       68.43      1.32 o 
   7   1   0       89.73       86.73      1.61 o 
   8   1   0       26.41       26.32      0.93 o 
   9   1   0       21.02       21.63      0.95 o 
  10   1   0       21.26       22.90      1.07 o 
  11   1   0        0.21        0.24      0.57 o 
   0   2   0     7390.49     6910.17    561.69 o 
   1   2   0        0.31       -0.46      0.31 o 
   2   2   0     7192.23     7183.80    147.92 o 
   3   2   0      492.28      478.79      5.20 o 
   4   2   0      874.82      882.89      9.37 o 
   5   2   0       69.91       72.17      1.27 o 
   6   2   0       52.74       56.06      1.17 o 
   7   2   0        0.67        1.34      0.34 o 
   8   2   0       17.22       15.58      0.75 o 
   9   2   0        5.11        3.79      0.54 o 
  10   2   0        2.92        2.90      0.84 o 
  11   2   0        1.79        2.49      0.99 o 
   1   3   0     3237.93     3188.53     29.51 o 
   2   3   0       92.11       95.10      1.16 o 
   3   3   0      620.79      582.85      5.66 o 
   4   3   0      123.06      114.74      1.49 o 
   5   3   0      464.04      471.65      5.42 o 
   6   3   0      154.60      143.24      2.14 o 
   7   3   0      259.74      253.62      3.41 o 
   8   3   0        1.13        1.38      0.65 o 
   9   3   0        0.37        0.17      0.70 o 
  10   3   0        7.41        5.88      1.00 o 
   0   4   0      441.39      515.97      8.20 o 
   1   4   0      324.36      297.27      5.03 o 
   2   4   0     4445.39     4483.98     40.86 o 
   3   4   0     1724.14     1698.18     15.79 o 
   4   4   0      343.36      358.63      3.74 o 
   5   4   0       19.81       20.77      0.68 o 
   6   4   0       39.51       39.16      1.00 o 
   7   4   0        0.65        0.50      0.75 o 
   8   4   0        5.69        3.73      0.69 o 
   9   4   0       23.03       20.82      1.43 o 
  10   4   0        1.53        0.75      0.75 o 
   1   5   0       10.14        6.07      0.43 o 
   2   5   0     1141.23     1168.31     11.05 o 
   3   5   0      131.59      132.14      1.68 o 
   4   5   0      500.08      518.70      5.27 o 
   5   5   0        5.16        4.52      0.52 o 
   6   5   0        0.92        1.56      0.98 o 
   7   5   0       11.67       14.36      0.93 o 
   8   5   0      108.37      109.16      2.53 o 
   9   5   0       12.91       15.93      1.35 o 
  10   5   0        0.37        0.40      0.77 o 
   0   6   0       20.96       14.27      1.23 o 
   1   6   0      617.76      618.34      8.16 o 
   2   6   0      795.22      821.68      9.05 o 
   3   6   0       52.52       57.45      1.41 o 
   4   6   0      390.19      380.76      4.67 o 
   5   6   0      396.16      373.67      5.50 o 
   6   6   0       13.97       16.69      0.97 o 
   7   6   0        1.04        0.89      0.71 o 
   8   6   0        0.76        1.29      0.68 o 
   9   6   0        0.38        1.22      0.76 o 
   1   7   0        7.20       10.25      3.28 o 
   2   7   0       16.68       18.34      1.09 o 
   3   7   0      506.57      486.24      6.75 o 
   4   7   0       16.15       17.82      0.95 o 
   5   7   0      238.31      241.97      4.05 o 
   6   7   0        5.27        6.45      0.76 o 
   7   7   0       20.89       19.84      1.49 o 
   8   7   0        6.16        4.92      0.96 o 
   0   8   0      309.91      314.80      8.46 o 
   1   8   0       91.84       92.59      3.05 o 
   2   8   0      144.40      137.98      4.41 o 
   3   8   0       69.09       79.74      3.17 o 
   4   8   0      100.26       90.02      3.43 o 
   5   8   0       45.05       39.53      1.47 o 
   6   8   0        3.54        3.35      0.90 o 
   7   8   0        7.76        4.74      1.49 o 
   8   8   0        2.91        3.41      0.94 o 
   1   9   0        0.01       -0.61      0.62 o 
   2   9   0       52.72       59.77      2.15 o 
   3   9   0       17.96       18.24      1.34 o 
   4   9   0        1.62        0.84      2.05 o 
   5   9   0      168.01      164.52      7.94 o 
   6   9   0       44.85       43.77      1.78 o 
   7   9   0        9.45       12.46      3.10 o 
   0  10   0       47.55       43.53      2.80 o 
   1  10   0       48.34       43.83      2.00 o 
   2  10   0       52.64       46.90      2.04 o 
   3  10   0        1.16        0.16      0.83 o 
   4  10   0        8.97        9.09      3.13 o 
   5  10   0        0.01        1.49      0.92 o 
   1  11   0       18.27       18.49      3.07 o 
   2  11   0       16.96       18.72      1.56 o 
   3  11   0       13.11       16.22      1.66 o 
 -11   0   1        1.72        1.80      1.10 o 
  -9   0   1       13.46       13.92      1.16 o 
  -7   0   1       42.51       43.12      1.50 o 
  -5   0   1       54.64       56.70      1.81 o 
  -3   0   1      113.51      114.27      2.10 o 
   1   0   1      155.97      156.10      3.68 o 
   3   0   1      503.99      490.94      7.66 o 
   5   0   1      336.25      318.61      5.41 o 
   7   0   1      172.88      178.65      3.71 o 
   9   0   1       57.60       54.69      3.81 o 
  11   0   1        1.12        2.28      0.82 o 
 -11   1   1       13.23       16.21      1.33 o 
 -10   1   1        6.69        8.23      0.94 o 
  -9   1   1        5.98        4.65      0.59 o 
  -8   1   1       12.25       11.93      0.68 o 
  -7   1   1       51.36       48.90      1.15 o 
  -6   1   1      137.56      139.64      2.08 o 
  -5   1   1        0.62        0.19      0.19 o 
  -4   1   1      318.50      332.93      3.82 o 
  -3   1   1      577.35      556.53      6.90 o 
  -2   1   1        3.36        2.25      0.17 o 
  -1   1   1     1447.66     1412.39     20.74 o 
   0   1   1       13.03       15.33      0.58 o 
   1   1   1     6805.89     6452.74    132.73 o 
   2   1   1     2036.18     1981.76     23.41 o 
   3   1   1       83.10       75.87      1.11 o 
   4   1   1       20.42       20.91      0.57 o 
   5   1   1       26.20       26.36      0.77 o 
   6   1   1       89.08       89.78      1.56 o 
   7   1   1      104.59      107.58      1.84 o 
   8   1   1       28.85       29.82      0.99 o 
   9   1   1        0.09       -0.29      0.42 o 
  10   1   1        2.18        1.55      0.51 o 
  11   1   1        0.01       -0.76      0.54 o 
 -11   2   1        3.61        5.41      1.32 o 
 -10   2   1       15.44       14.57      1.21 o 
  -9   2   1       73.27       71.77      1.88 o 
  -8   2   1       41.24       44.24      1.18 o 
  -7   2   1        0.07        0.68      0.36 o 
  -6   2   1      196.29      201.80      2.74 o 
  -5   2   1      109.15      118.26      1.55 o 
  -4   2   1        1.74        2.29      0.62 o 
  -3   2   1       26.75       26.12      0.58 o 
  -2   2   1     1206.03     1269.95     11.76 o 
  -1   2   1    12297.45    12204.70    207.47 o 
   0   2   1    10208.42     9256.60    302.23 o 
   1   2   1     5350.98     4936.02     80.77 o 
   2   2   1      312.09      301.53      3.30 o 
   3   2   1        7.24        6.08      0.29 o 
   4   2   1       51.71       50.93      0.94 o 
   5   2   1      516.71      530.65      6.46 o 
   6   2   1       48.86       49.75      1.08 o 
   7   2   1       19.09       20.24      0.76 o 
   8   2   1       45.94       47.26      1.22 o 
   9   2   1        1.96        1.17      0.43 o 
  10   2   1        0.65        1.54      0.65 o 
  11   2   1        0.17        0.92      0.78 o 
 -10   3   1        0.22        1.13      0.77 o 
  -9   3   1       27.34       27.31      1.19 o 
  -8   3   1       28.56       25.98      1.63 o 
  -7   3   1        9.17        8.08      0.55 o 
  -6   3   1       50.41       52.52      2.24 o 
  -5   3   1      162.29      172.51      2.08 o 
  -4   3   1     1348.81     1441.19     13.51 o 
  -3   3   1      120.49      120.72      1.47 o 
  -2   3   1       11.26       15.73      0.39 o 
  -1   3   1       45.66       56.00      0.86 o 
   0   3   1        0.02        0.07      0.14 o 
   1   3   1     1351.67     1354.84     16.58 o 
   2   3   1     1964.85     1995.76     20.75 o 
   3   3   1        5.32        6.52      1.98 o 
   4   3   1      671.81      748.62      8.10 o 
   5   3   1        1.29        2.24      0.30 o 
   6   3   1       39.97       40.48      1.36 o 
   7   3   1      104.97      103.91      1.83 o 
   8   3   1        8.58        7.50      0.75 o 
   9   3   1        0.12       -0.62      0.46 o 
  10   3   1        2.86        3.25      0.69 o 
 -10   4   1        0.73       -0.16      0.79 o 
  -9   4   1        0.23        0.34      0.69 o 
  -8   4   1        4.49        5.45      0.90 o 
  -7   4   1       14.55       16.21      0.73 o 
  -6   4   1        7.16        6.22      0.52 o 
  -5   4   1        0.22        0.55      0.20 o 
  -4   4   1       15.91       17.84      0.51 o 
  -3   4   1     1264.50     1316.07     26.44 o 
  -2   4   1      132.70      126.53      1.54 o 
  -1   4   1      110.84      131.50      1.74 o 
   0   4   1       77.27       67.28      1.27 o 
   1   4   1      100.85       86.66      1.55 o 
   2   4   1      257.51      243.11      3.01 o 
   3   4   1     2306.27     2295.25     23.48 o 
   4   4   1      121.40      120.49      1.79 o 
   5   4   1       41.04       36.63      0.87 o 
   6   4   1       10.86        9.45      1.31 o 
   7   4   1      122.44      112.34      2.43 o 
   8   4   1       30.39       26.08      1.25 o 
   9   4   1       34.74       37.42      1.53 o 
  10   4   1        0.25        0.43      0.71 o 
 -10   5   1        0.02        0.30      1.58 o 
  -9   5   1        2.75        2.50      0.81 o 
  -8   5   1       29.64       26.64      1.51 o 
  -7   5   1        0.32        0.52      0.47 o 
  -6   5   1       90.77       85.99      1.93 o 
  -5   5   1      119.77      108.93      1.78 o 
  -4   5   1      237.27      227.13      2.63 o 
  -3   5   1      198.24      197.63      2.31 o 
  -2   5   1      164.20      166.70      1.99 o 
  -1   5   1       59.62       65.81      2.79 o 
   0   5   1        5.79        9.96      0.52 o 
   1   5   1      604.28      600.81      7.88 o 
   2   5   1      135.80      133.86      1.89 o 
   3   5   1       23.14       24.32      0.95 o 
   4   5   1      275.04      276.52      4.17 o 
   5   5   1        1.69        3.38      0.49 o 
   6   5   1        0.01       -0.15      0.39 o 
   7   5   1       26.15       30.89      1.29 o 
   8   5   1       11.38       11.34      2.98 o 
   9   5   1        6.08        6.19      0.85 o 
  10   5   1        0.60        1.19      0.80 o 
  -9   6   1        0.10        0.14      0.65 o 
  -8   6   1       20.49       17.48      1.32 o 
  -7   6   1       36.70       34.99      1.63 o 
  -6   6   1        0.00       -0.48      0.44 o 
  -5   6   1        7.02        6.64      0.81 o 
  -4   6   1      186.38      171.04      3.25 o 
  -3   6   1      347.12      328.60      3.59 o 
  -2   6   1      103.80      100.28      1.44 o 
  -1   6   1        1.01        1.97      0.51 o 
   0   6   1      107.29      117.66      2.12 o 
   1   6   1       59.65       61.46      1.42 o 
   2   6   1        0.77        2.04      0.50 o 
   3   6   1      371.79      372.55      5.33 o 
   4   6   1        0.51       -0.03      0.38 o 
   5   6   1        0.29        0.68      0.48 o 
   6   6   1       11.05        8.87      0.78 o 
   7   6   1        0.58        1.34      0.56 o 
   8   6   1        0.01       -0.36      0.52 o 
   9   6   1       10.23        9.69      3.21 o 
  -8   7   1        1.04        2.32      0.78 o 
  -7   7   1        5.04        5.30      1.86 o 
  -6   7   1        2.92        3.67      1.05 o 
  -5   7   1      278.91      266.17      4.27 o 
  -4   7   1       24.16       24.63      0.85 o 
  -3   7   1       10.68       10.55      1.26 o 
  -2   7   1       74.34       73.88      1.41 o 
  -1   7   1        1.67        0.74      0.35 o 
   0   7   1       10.84        9.69      1.02 o 
   1   7   1        0.07       -0.13      0.33 o 
   2   7   1      209.54      216.05      6.05 o 
   3   7   1       10.02        8.84      0.90 o 
   4   7   1        0.33       -0.38      0.47 o 
   5   7   1      155.47      146.97      2.93 o 
   6   7   1       28.36       25.82      1.30 o 
   7   7   1        3.62        2.31      0.67 o 
   8   7   1        2.39        3.28      1.20 o 
  -8   8   1        0.13       -0.89      0.59 o 
  -7   8   1        1.53        0.33      0.95 o 
  -6   8   1       80.43       75.40      2.50 o 
  -5   8   1       12.81       13.39      1.50 o 
  -4   8   1       43.64       46.19      1.22 o 
  -3   8   1        7.58        7.89      0.69 o 
  -2   8   1      167.63      167.44      3.01 o 
  -1   8   1       23.59       23.99      1.01 o 
   0   8   1       39.18       43.10      1.32 o 
   1   8   1        0.07       -0.89      0.79 o 
   2   8   1      104.87      107.61      2.89 o 
   3   8   1       25.66       25.14      1.46 o 
   4   8   1       41.72       43.22      1.93 o 
   5   8   1      163.15      163.58      4.08 o 
   6   8   1       14.63       15.45      1.10 o 
   7   8   1        0.19       -0.75      0.55 o 
   8   8   1        1.21        1.40      0.81 o 
  -7   9   1        0.94        1.97      0.92 o 
  -6   9   1        0.50        1.26      0.90 o 
  -5   9   1       14.03       20.10      1.18 o 
  -4   9   1       17.55       13.57      1.22 o 
  -3   9   1        4.16        4.30      1.32 o 
  -2   9   1        4.60        4.15      0.83 o 
  -1   9   1        4.36        3.42      0.82 o 
   0   9   1       13.91       14.76      1.56 o 
   1   9   1       55.61       50.02      2.34 o 
   2   9   1        0.00        0.22      0.85 o 
   3   9   1       28.37       23.46      1.52 o 
   4   9   1        2.90        3.30      0.96 o 
   5   9   1       16.65       16.34      1.50 o 
   6   9   1        3.73        3.28      1.02 o 
  -5  10   1        0.22        0.23      1.24 o 
  -4  10   1        6.40        7.17      1.12 o 
  -3  10   1       33.90       35.82      1.80 o 
  -2  10   1       12.58       14.32      1.29 o 
  -1  10   1       61.78       58.09      2.25 o 
   0  10   1       70.46       76.41      2.60 o 
   1  10   1       84.85       81.87      2.74 o 
   2  10   1        0.53        0.15      0.77 o 
   3  10   1       37.19       39.85      1.99 o 
   4  10   1        9.20        8.06      1.22 o 
   5  10   1        2.81        2.21      1.04 o 
  -3  11   1        2.78        3.42      1.03 o 
  -2  11   1       12.09       10.27      1.27 o 
  -1  11   1        0.58       -0.78      1.03 o 
   0  11   1        0.12        1.90      0.92 o 
   1  11   1        0.31        0.55      0.90 o 
   2  11   1        0.00       -0.83      0.82 o 
   3  11   1        0.98        0.78      1.22 o 
 -10   0   2      131.34      140.72      4.97 o 
  -8   0   2       33.75       34.17      1.46 o 
  -6   0   2        0.00        1.89      0.44 o 
  -4   0   2       72.50       74.59     10.20 o 
  -2   0   2     3667.94     3641.47    109.12 o 
   0   0   2     7876.89     8035.98    166.61 o 
   2   0   2      405.06      375.43      7.94 o 
   4   0   2     1988.93     2022.08     29.36 o 
   6   0   2      163.29      171.93      4.01 o 
   8   0   2       35.52       35.52      2.16 o 
  10   0   2        5.37        4.94      2.54 o 
 -11   1   2        2.35        2.54      0.85 o 
 -10   1   2        0.22        0.60      0.90 o 
  -9   1   2       84.28       85.64      2.08 o 
  -8   1   2       12.23       12.05      0.69 o 
  -7   1   2        9.58       11.86      0.60 o 
  -6   1   2      282.95      261.68      3.33 o 
  -5   1   2      151.89      153.72      2.10 o 
  -4   1   2      653.66      685.40      7.35 o 
  -3   1   2       29.94       33.79      0.63 o 
  -2   1   2     1686.02     1589.14     16.21 o 
  -1   1   2       45.68       46.06      0.98 o 
   0   1   2      144.79      142.96      2.38 o 
   1   1   2      395.55      396.78      5.20 o 
   2   1   2     1061.48     1042.57     11.00 o 
   3   1   2       14.01       12.80      0.33 o 
   4   1   2     1084.56     1108.48     11.66 o 
   5   1   2      251.98      285.31      3.52 o 
   6   1   2      106.38      101.36      1.68 o 
   7   1   2       40.84       42.73      1.08 o 
   8   1   2       93.20       92.85      1.79 o 
   9   1   2        1.45        2.75      0.51 o 
  10   1   2        3.07        3.61      0.71 o 
  11   1   2        0.08       -0.06      0.79 o 
 -11   2   2        1.23        1.86      0.80 o 
 -10   2   2        1.98        2.53      0.91 o 
  -9   2   2        0.91        0.39      0.54 o 
  -8   2   2        0.34        0.80      0.53 o 
  -7   2   2       13.39       13.77      0.65 o 
  -6   2   2        3.10        2.26      0.32 o 
  -5   2   2       87.62       89.86      1.45 o 
  -4   2   2      558.61      598.66      5.89 o 
  -3   2   2      882.86      851.73      8.08 o 
  -2   2   2       85.17       91.66      1.12 o 
  -1   2   2     4240.01     4145.99     48.69 o 
   0   2   2      841.10      744.63     12.07 o 
   1   2   2      259.79      247.94      3.40 o 
   2   2   2     1355.15     1390.24     16.79 o 
   3   2   2     1124.00     1149.07     12.22 o 
   4   2   2       81.37       70.70      1.03 o 
   5   2   2       55.94       59.22      1.32 o 
   6   2   2      139.70      134.89      2.06 o 
   7   2   2       10.46       11.63      0.89 o 
   8   2   2      188.43      177.68      2.73 o 
   9   2   2       17.36       15.31      1.03 o 
  10   2   2        3.22        2.35      0.95 o 
 -10   3   2        1.67        1.36      0.75 o 
  -9   3   2       11.94       13.63      0.96 o 
  -8   3   2       15.46       15.06      0.90 o 
  -7   3   2       90.62       80.98      1.56 o 
  -6   3   2       11.61       10.03      1.16 o 
  -5   3   2      120.51      131.41      1.72 o 
  -4   3   2       91.01       84.14      1.21 o 
  -3   3   2      194.04      193.11      2.17 o 
  -2   3   2       64.87       63.80      0.91 o 
  -1   3   2      811.60      828.45      8.80 o 
   0   3   2      163.56      166.11      2.44 o 
   1   3   2      463.92      477.73      6.22 o 
   2   3   2        9.42        5.91      0.39 o 
   3   3   2      228.93      230.58      2.82 o 
   4   3   2       59.69       66.85      1.03 o 
   5   3   2       64.61       64.93      1.19 o 
   6   3   2      163.27      162.16      2.37 o 
   7   3   2        4.35        4.48      0.90 o 
   8   3   2       18.50       16.26      2.02 o 
   9   3   2        3.83        2.58      0.63 o 
  10   3   2        0.02        0.01      0.65 o 
 -10   4   2        1.47        0.80      0.78 o 
  -9   4   2       17.47       18.22      1.36 o 
  -8   4   2       50.39       47.98      1.45 o 
  -7   4   2       53.28       54.74      1.47 o 
  -6   4   2       53.16       53.18      1.18 o 
  -5   4   2        0.09       -0.22      0.19 o 
  -4   4   2       19.72       23.35      0.60 o 
  -3   4   2      726.49      710.22      6.92 o 
  -2   4   2      439.33      463.62      4.64 o 
  -1   4   2      327.67      303.29      4.58 o 
   0   4   2     1704.49     1813.29     18.88 o 
   1   4   2      276.82      283.18      4.00 o 
   2   4   2      653.99      633.28      8.26 o 
   3   4   2      605.31      639.73      7.20 o 
   4   4   2      101.16      114.26      1.78 o 
   5   4   2       26.52       25.58      1.93 o 
   6   4   2      132.18      122.47      2.41 o 
   7   4   2        0.01        0.28      0.47 o 
   8   4   2       34.98       38.77      2.06 o 
   9   4   2        0.10        0.55      0.58 o 
  10   4   2        0.47       -0.13      0.58 o 
 -10   5   2        2.34        2.53      0.88 o 
  -9   5   2        3.22        2.09      1.14 o 
  -8   5   2        1.53        0.87      0.62 o 
  -7   5   2       17.47       15.19      1.10 o 
  -6   5   2       71.68       66.63      1.37 o 
  -5   5   2       32.06       37.41      0.84 o 
  -4   5   2      106.47       99.83      1.44 o 
  -3   5   2        0.58        0.93      0.27 o 
  -2   5   2      165.74      173.04      2.06 o 
  -1   5   2        8.15       11.50      0.45 o 
   0   5   2        6.17        6.52      0.70 o 
   1   5   2       13.97       15.43      0.66 o 
   2   5   2        2.62        4.90      0.61 o 
   3   5   2       52.42       51.81      2.33 o 
   4   5   2        8.24        8.84      0.92 o 
   5   5   2       46.14       45.19      1.62 o 
   6   5   2       61.39       67.41      1.81 o 
   7   5   2        3.25        2.98      1.64 o 
   8   5   2        1.20        1.56      0.65 o 
   9   5   2       19.41       18.14      2.43 o 
  -9   6   2        3.97        4.63      0.93 o 
  -8   6   2        0.48        1.40      0.69 o 
  -7   6   2        7.23        8.28      0.96 o 
  -6   6   2        6.14        8.53      1.66 o 
  -5   6   2       23.02       24.58      1.48 o 
  -4   6   2       67.09       70.43      1.21 o 
  -3   6   2       87.88       78.54      1.26 o 
  -2   6   2       20.89       23.86      0.64 o 
  -1   6   2      514.85      512.43      5.86 o 
   0   6   2       63.01       64.73      2.88 o 
   1   6   2      139.70      156.89      2.67 o 
   2   6   2       56.15       60.87      1.49 o 
   3   6   2       64.61       62.89      1.58 o 
   4   6   2      106.37      106.27      2.85 o 
   5   6   2      137.64      144.77      4.74 o 
   6   6   2       65.02       63.68      1.83 o 
   7   6   2       45.70       43.60      2.09 o 
   8   6   2        9.56       13.61      2.05 o 
   9   6   2        4.29        4.20      0.86 o 
  -8   7   2        0.92        1.01      1.19 o 
  -7   7   2       47.90       44.87      2.28 o 
  -6   7   2       48.53       50.21      1.94 o 
  -5   7   2      166.03      159.93      2.93 o 
  -4   7   2       16.31       21.59      0.89 o 
  -3   7   2      116.85      112.62      1.66 o 
  -2   7   2       52.19       52.33      1.05 o 
  -1   7   2        7.58        9.63      1.04 o 
   0   7   2       14.11       12.54      0.72 o 
   1   7   2        0.01        1.73      1.44 o 
   2   7   2       17.00       19.23      2.32 o 
   3   7   2       68.03       72.26      1.80 o 
   4   7   2      238.90      222.72      5.02 o 
   5   7   2       76.75       81.08      3.52 o 
   6   7   2        3.77        4.51      0.72 o 
   7   7   2       19.20       16.14      1.23 o 
   8   7   2        1.18        0.78      0.62 o 
  -8   8   2        1.87        0.51      0.99 o 
  -7   8   2        0.00        0.49      0.93 o 
  -6   8   2       55.89       59.33      2.17 o 
  -5   8   2        3.00        0.98      0.70 o 
  -4   8   2       34.32       27.40      0.98 o 
  -3   8   2       22.89       26.52      0.94 o 
  -2   8   2       13.34       13.51      0.82 o 
  -1   8   2       27.54       24.86      1.03 o 
   0   8   2        9.50        9.12      0.73 o 
   1   8   2      179.23      179.36      3.22 o 
   2   8   2       53.17       52.28      1.56 o 
   3   8   2       65.35       64.79      2.29 o 
   4   8   2       15.27       16.22      1.33 o 
   5   8   2       12.05        9.76      1.21 o 
   6   8   2        0.11       -0.15      0.99 o 
   7   8   2        0.23       -0.89      0.87 o 
  -6   9   2       14.86       13.02      1.27 o 
  -5   9   2       62.33       63.44      2.30 o 
  -4   9   2       25.53       25.29      1.20 o 
  -3   9   2        4.47        4.13      0.66 o 
  -2   9   2        0.88        0.56      0.54 o 
  -1   9   2        0.60        0.19      1.02 o 
   0   9   2        0.00        0.71      0.55 o 
   1   9   2        0.94        0.16      0.53 o 
   2   9   2        0.39        0.11      0.79 o 
   3   9   2        0.01        0.82      0.82 o 
   4   9   2        4.74        6.31      2.35 o 
   5   9   2       19.24       18.78      2.61 o 
   6   9   2       19.07       20.26      1.70 o 
  -5  10   2        0.01        0.75      1.32 o 
  -4  10   2       35.14       34.29      2.71 o 
  -3  10   2        0.02       -0.81      0.54 o 
  -2  10   2       13.30       12.77      0.98 o 
  -1  10   2      112.89      108.74      6.10 o 
   0  10   2       14.26       16.40      1.39 o 
   1  10   2       58.84       65.11      2.44 o 
   2  10   2       67.36       65.17      2.48 o 
   3  10   2       22.97       23.49      1.69 o 
   4  10   2        3.74        5.08      1.17 o 
   5  10   2        2.33        1.30      1.04 o 
  -3  11   2        7.76       10.66      1.28 o 
  -2  11   2        4.94        3.65      0.99 o 
  -1  11   2        1.42        0.20      0.91 o 
   0  11   2        1.48        0.31      0.87 o 
   1  11   2        6.22        5.74      2.50 o 
   2  11   2        0.00        1.47      0.93 o 
 -11   0   3        1.52        0.78      1.06 o 
  -9   0   3       69.07       74.96      3.39 o 
  -7   0   3       66.93       67.00      1.90 o 
  -5   0   3      110.99       98.64      2.27 o 
  -3   0   3       28.06       22.24      0.83 o 
  -1   0   3    19947.66    23030.05    838.11 o 
   1   0   3     3271.92     3363.27     69.38 o 
   3   0   3       78.74       82.71      2.48 o 
   5   0   3       73.37       65.84      1.73 o 
   7   0   3      144.81      131.37      3.03 o 
   9   0   3      121.08      122.02      3.17 o 
 -11   1   3        5.46        5.01      1.00 o 
 -10   1   3        0.78        1.66      1.35 o 
  -9   1   3      194.86      199.15      4.31 o 
  -8   1   3        0.21        0.92      0.45 o 
  -7   1   3       15.29       15.24      0.67 o 
  -6   1   3        0.00        0.16      0.22 o 
  -5   1   3      188.01      185.57      2.42 o 
  -4   1   3      196.85      208.94      2.55 o 
  -3   1   3      368.01      364.76      4.01 o 
  -2   1   3      331.93      314.90      4.02 o 
  -1   1   3      129.28      132.57      1.84 o 
   0   1   3        6.63        8.49      1.67 o 
   1   1   3      285.05      254.86      3.52 o 
   2   1   3      222.43      217.13      3.15 o 
   3   1   3       50.51       65.74      0.94 o 
   4   1   3        0.44        0.17      0.16 o 
   5   1   3      296.68      276.11      3.79 o 
   6   1   3        0.04       -0.11      0.29 o 
   7   1   3       78.15       80.80      1.56 o 
   8   1   3       29.07       31.09      1.17 o 
   9   1   3       29.61       34.01      1.70 o 
  10   1   3        1.20        0.84      0.60 o 
 -11   2   3        3.62        4.49      0.98 o 
 -10   2   3       57.29       63.43      6.27 o 
  -9   2   3        4.79        7.80      1.01 o 
  -8   2   3       70.31       66.57      1.90 o 
  -7   2   3       60.34       67.69      2.18 o 
  -6   2   3        9.97       12.51      0.57 o 
  -5   2   3       27.30       27.30      0.63 o 
  -4   2   3      325.61      324.90      3.75 o 
  -3   2   3      139.17      117.64      1.43 o 
  -2   2   3     2640.76     2624.83     24.13 o 
  -1   2   3      523.10      498.18      4.84 o 
   0   2   3      933.88      927.20     13.88 o 
   1   2   3     1467.03     1438.98     16.65 o 
   2   2   3      205.48      212.83      3.14 o 
   3   2   3       79.74       77.30      1.28 o 
   4   2   3      531.82      510.43      5.12 o 
   5   2   3       96.05      101.14      1.41 o 
   6   2   3       15.87       16.53      0.65 o 
   7   2   3        3.67        3.04      0.56 o 
   8   2   3       19.15       19.64      1.35 o 
   9   2   3        2.27        2.70      0.64 o 
  10   2   3        0.49        0.89      0.58 o 
 -10   3   3       34.58       37.75      1.82 o 
  -9   3   3        1.20        1.34      0.70 o 
  -8   3   3        6.43        6.40      0.79 o 
  -7   3   3       89.58       85.28      1.89 o 
  -6   3   3      669.25      659.51      7.48 o 
  -5   3   3       50.47       53.01      0.98 o 
  -4   3   3       16.70       13.26      0.45 o 
  -3   3   3      447.20      446.00      4.50 o 
  -2   3   3       47.57       36.19      0.64 o 
  -1   3   3       32.64       25.91      0.58 o 
   0   3   3      425.26      459.09      6.84 o 
   1   3   3      195.73      211.45      3.13 o 
   2   3   3      862.04      877.48     10.57 o 
   3   3   3       40.21       38.08      1.04 o 
   4   3   3     1128.53     1215.02     10.60 o 
   5   3   3       29.94       28.21      0.82 o 
   6   3   3       36.73       35.99      1.23 o 
   7   3   3        9.13        7.67      0.73 o 
   8   3   3        4.18        4.12      0.68 o 
   9   3   3       42.30       40.78      1.57 o 
  10   3   3        0.83        0.87      0.62 o 
 -10   4   3        0.41        0.90      1.10 o 
  -9   4   3        9.11       10.28      0.89 o 
  -8   4   3       18.03       17.53      0.96 o 
  -7   4   3        4.17        3.14      0.53 o 
  -6   4   3        3.42        4.83      0.57 o 
  -5   4   3      310.75      332.28      3.65 o 
  -4   4   3       21.37       23.16      0.61 o 
  -3   4   3      154.27      169.11      2.03 o 
  -1   4   3      649.07      639.21      6.99 o 
   0   4   3       74.22       72.75      1.43 o 
   1   4   3      250.83      265.97      3.87 o 
   2   4   3      366.75      351.25      4.96 o 
   3   4   3      180.83      172.03      2.86 o 
   4   4   3        3.44        5.27      0.43 o 
   5   4   3        6.02        6.01      0.83 o 
   6   4   3       26.80       24.78      1.11 o 
   7   4   3       87.33       80.88      2.12 o 
   8   4   3       35.02       31.11      1.43 o 
   9   4   3        0.02        0.65      0.75 o 
  10   4   3        2.17        1.18      0.68 o 
 -10   5   3        0.27        0.76      0.93 o 
  -9   5   3        6.83        6.18      1.34 o 
  -8   5   3        4.06        3.50      0.78 o 
  -7   5   3       12.68       11.69      0.79 o 
  -6   5   3       10.34        8.44      0.68 o 
  -5   5   3       19.89       25.81      0.72 o 
  -4   5   3       28.65       25.44      0.69 o 
  -3   5   3       42.42       35.11      0.82 o 
  -2   5   3        8.89        7.63      0.37 o 
  -1   5   3       27.73       33.89      0.77 o 
   0   5   3      122.85      132.16      2.40 o 
   1   5   3      386.24      374.00      5.27 o 
   2   5   3        6.18        3.77      0.66 o 
   3   5   3        3.75        2.13      0.42 o 
   4   5   3       45.25       43.29      1.59 o 
   5   5   3        1.85        1.85      0.52 o 
   6   5   3        5.18        6.77      2.01 o 
   7   5   3      100.50       97.66      3.46 o 
   8   5   3        0.33        0.36      0.56 o 
   9   5   3       10.65        9.08      1.44 o 
  -9   6   3        0.00        0.62      0.74 o 
  -8   6   3        6.93        6.50      0.91 o 
  -7   6   3        4.41        1.94      1.64 o 
  -6   6   3       89.36       93.63      2.05 o 
  -5   6   3        6.98        6.17      0.52 o 
  -4   6   3       18.84       18.46      0.64 o 
  -3   6   3       36.89       46.33      0.93 o 
  -2   6   3       35.38       38.45      0.82 o 
  -1   6   3       84.35       83.23      1.40 o 
   0   6   3      164.48      173.62      2.90 o 
   1   6   3        0.42        0.11      0.27 o 
   2   6   3       10.03       12.02      0.72 o 
   3   6   3       42.57       34.59      1.18 o 
   4   6   3       98.57       90.02      2.06 o 
   5   6   3        4.36        2.88      0.84 o 
   6   6   3       13.40       14.24      1.00 o 
   7   6   3        3.37        4.74      1.36 o 
   8   6   3        0.60        1.24      0.69 o 
   9   6   3        0.04        0.31      0.69 o 
  -8   7   3        6.92        6.32      1.73 o 
  -7   7   3       41.67       41.20      1.88 o 
  -6   7   3        1.44        3.10      0.73 o 
  -5   7   3      100.07       96.11      2.59 o 
  -4   7   3      512.78      526.00      5.56 o 
  -3   7   3       11.10       10.96      0.54 o 
  -2   7   3      218.52      227.96      2.77 o 
  -1   7   3        0.65        0.27      0.37 o 
   0   7   3        1.09        2.59      0.46 o 
   1   7   3        0.69        1.46      0.43 o 
   2   7   3       15.98       14.38      1.26 o 
   3   7   3       95.66       99.54      2.23 o 
   4   7   3       40.62       37.79      1.39 o 
   5   7   3       54.65       55.63      2.27 o 
   6   7   3       65.53       64.34      2.54 o 
   7   7   3       10.56        7.65      1.23 o 
   8   7   3        3.71        3.85      1.14 o 
  -7   8   3        9.14        6.92      1.01 o 
  -6   8   3        3.39        3.15      0.81 o 
  -5   8   3        5.09        5.93      0.89 o 
  -4   8   3      210.48      224.24      3.21 o 
  -3   8   3        0.52        0.17      0.38 o 
  -2   8   3        5.87        5.66      0.54 o 
  -1   8   3       44.07       42.26      1.33 o 
   0   8   3        9.90        9.28      0.77 o 
   1   8   3       54.10       46.82      1.46 o 
   2   8   3      211.71      215.15      3.77 o 
   3   8   3        0.00        1.97      1.58 o 
   4   8   3        3.10        0.04      0.74 o 
   5   8   3       49.78       50.66      2.28 o 
   6   8   3        4.85        3.31      1.06 o 
   7   8   3        0.11        0.20      0.92 o 
  -6   9   3        8.47       12.51      3.45 o 
  -5   9   3        0.66        2.05      0.75 o 
  -4   9   3        8.43        9.83      1.18 o 
  -3   9   3        3.06        3.12      0.91 o 
  -2   9   3       61.92       61.52      1.71 o 
  -1   9   3       19.26       20.63      1.08 o 
   0   9   3        1.92        2.70      0.62 o 
   1   9   3        4.76        5.15      0.74 o 
   2   9   3        0.60        1.51      0.63 o 
   3   9   3       10.33        8.36      1.46 o 
   4   9   3       32.07       33.14      1.88 o 
   5   9   3        2.92        1.76      0.94 o 
   6   9   3        1.41        1.97      1.03 o 
  -5  10   3        0.45        0.96      1.31 o 
  -4  10   3        6.98        4.26      1.52 o 
  -3  10   3       41.58       43.04      1.94 o 
  -2  10   3       13.91       13.99      1.02 o 
  -1  10   3        5.63        3.79      0.75 o 
   0  10   3       28.54       28.04      1.32 o 
   1  10   3       65.85       67.21      1.99 o 
   2  10   3       17.56       14.94      1.39 o 
   3  10   3       53.47       52.45      2.35 o 
   4  10   3       13.89       16.86      1.77 o 
  -2  11   3       26.10       22.24      1.29 o 
  -1  11   3        4.39        5.37      0.88 o 
   0  11   3        0.72        0.86      0.88 o 
   1  11   3        0.05        0.47      1.52 o 
   2  11   3        4.13        6.79      1.23 o 
 -10   0   4       75.85       86.25      3.86 o 
  -8   0   4       73.75       71.48      3.14 o 
  -6   0   4       20.79       19.75      0.93 o 
  -4   0   4      256.42      276.33      4.55 o 
  -2   0   4     5321.61     5782.83     82.88 o 
   0   0   4     3046.00     3072.12     43.95 o 
   2   0   4      651.74      621.98      9.93 o 
   4   0   4      830.46      864.94     13.79 o 
   6   0   4        1.15        0.48      0.87 o 
   8   0   4       23.70       22.82      1.30 o 
  10   0   4        2.56        5.60      1.63 o 
 -11   1   4        1.53        2.54      0.87 o 
 -10   1   4       47.81       48.94      2.07 o 
  -9   1   4       90.82      104.47      4.42 o 
  -8   1   4       65.25       68.89      3.44 o 
  -7   1   4      137.93      130.41      3.01 o 
  -6   1   4      133.30      155.18      2.60 o 
  -5   1   4       12.69       17.22      0.55 o 
  -4   1   4        0.49        0.07      0.15 o 
  -3   1   4      242.71      245.95      3.35 o 
  -2   1   4      191.68      170.87      2.41 o 
  -1   1   4     1399.76     1396.91     14.35 o 
   0   1   4      245.43      261.97      3.28 o 
   1   1   4       13.10       16.48      0.63 o 
   2   1   4      496.41      485.17      6.48 o 
   3   1   4      235.80      241.80      3.63 o 
   4   1   4      284.94      283.21      3.09 o 
   5   1   4        2.53        4.88      0.31 o 
   6   1   4       44.88       48.02      1.11 o 
   7   1   4       40.49       49.07      1.22 o 
   8   1   4       52.32       47.79      1.59 o 
   9   1   4        3.56        4.86      1.29 o 
  10   1   4       15.10       15.98      1.14 o 
 -10   2   4        1.87        1.77      0.81 o 
  -9   2   4       43.36       46.92      1.93 o 
  -8   2   4       14.95       14.81      1.13 o 
  -7   2   4       85.04       84.64      1.87 o 
  -6   2   4        0.15        0.38      0.32 o 
  -5   2   4      155.24      153.36      3.53 o 
  -3   2   4      673.16      735.90     11.09 o 
  -2   2   4     1010.82      933.59     13.65 o 
  -1   2   4       89.37       93.12      1.23 o 
   0   2   4      154.78      145.08      2.15 o 
   1   2   4        6.23        2.31      0.71 o 
   2   2   4      279.53      268.66      3.92 o 
   3   2   4       39.31       33.93      0.98 o 
   4   2   4        9.65       10.15      0.69 o 
   5   2   4       11.46       10.31      0.49 o 
   6   2   4       78.03       77.72      1.88 o 
   7   2   4       10.77        8.38      0.78 o 
   8   2   4       28.91       28.77      1.30 o 
   9   2   4        0.18        0.64      0.59 o 
  10   2   4        2.12        1.21      0.76 o 
 -10   3   4       47.75       52.67      2.51 o 
  -9   3   4       28.04       32.63      1.80 o 
  -8   3   4       23.31       23.11      1.35 o 
  -7   3   4        2.14        2.14      0.70 o 
  -6   3   4        9.47        9.17      0.56 o 
  -5   3   4      144.01      164.02      2.37 o 
  -4   3   4       23.11       25.58      0.84 o 
  -3   3   4      805.45      765.56      7.43 o 
  -2   3   4        0.46        0.64      0.16 o 
  -1   3   4      118.17      122.77      3.10 o 
   0   3   4      724.91      751.97     10.76 o 
   1   3   4       15.79       19.79      0.73 o 
   2   3   4      193.41      187.75      2.90 o 
   3   3   4       60.85       64.01      1.63 o 
   4   3   4      106.03      104.30      2.05 o 
   5   3   4      121.50      128.09      2.06 o 
   6   3   4      201.27      203.57      2.97 o 
   7   3   4        8.84       12.17      0.91 o 
   8   3   4       56.98       60.52      1.87 o 
   9   3   4        0.00       -0.73      0.48 o 
  10   3   4        0.33        0.06      0.62 o 
 -10   4   4        2.89        1.72      1.44 o 
  -9   4   4        3.05        1.73      0.72 o 
  -8   4   4       48.79       48.48      1.78 o 
  -7   4   4      125.47      124.74      3.10 o 
  -6   4   4        1.21        1.93      0.39 o 
  -5   4   4      104.47      119.64      1.95 o 
  -4   4   4      196.26      198.62      2.37 o 
  -3   4   4       69.92       65.00      1.04 o 
  -2   4   4       50.65       57.10      1.38 o 
  -1   4   4     1114.10     1088.58     11.60 o 
   0   4   4       78.37       85.26      1.31 o 
   1   4   4      220.98      207.86      3.38 o 
   2   4   4       52.19       45.09      1.20 o 
   3   4   4       36.09       36.88      1.12 o 
   4   4   4      147.13      142.89      2.55 o 
   5   4   4       59.20       62.32      1.58 o 
   6   4   4        0.06        0.68      0.65 o 
   7   4   4       27.77       25.51      1.28 o 
   8   4   4        7.72        7.70      1.01 o 
   9   4   4        3.75        3.56      0.84 o 
  -9   5   4        0.66        0.89      1.01 o 
  -8   5   4        1.26        1.28      0.56 o 
  -7   5   4       16.08       14.62      0.89 o 
  -6   5   4      156.07      149.79      2.74 o 
  -5   5   4      156.96      157.88      2.40 o 
  -4   5   4      206.66      199.17      2.44 o 
  -3   5   4        0.24        0.60      0.21 o 
  -2   5   4       12.68       10.22      0.51 o 
  -1   5   4       57.92       49.87      0.98 o 
   0   5   4        0.84        2.42      0.26 o 
   1   5   4       20.09       18.67      0.79 o 
   2   5   4       57.97       52.28      1.36 o 
   3   5   4      234.46      229.23      5.36 o 
   4   5   4      107.14      112.81      2.33 o 
   5   5   4       52.86       50.25      1.53 o 
   6   5   4       39.59       38.16      1.93 o 
   7   5   4        2.60        1.37      0.63 o 
   8   5   4        1.47        1.85      1.11 o 
   9   5   4        0.93        0.18      0.64 o 
  -9   6   4        1.65        1.46      0.90 o 
  -8   6   4        2.75        1.45      0.70 o 
  -7   6   4        2.70        3.43      0.87 o 
  -6   6   4        1.98        2.15      0.51 o 
  -5   6   4      196.55      191.21      2.83 o 
  -4   6   4       46.60       48.38      1.17 o 
  -3   6   4       80.31       77.02      1.28 o 
  -2   6   4       18.99       16.87      0.59 o 
  -1   6   4       80.32       75.01      1.33 o 
   0   6   4       10.06        9.82      0.63 o 
   1   6   4      113.73      107.82      2.15 o 
   2   6   4       26.36       29.82      1.09 o 
   3   6   4       18.52       19.42      1.58 o 
   4   6   4       37.76       34.24      1.29 o 
   5   6   4       44.05       44.63      1.51 o 
   6   6   4        0.03       -0.41      0.75 o 
   7   6   4       13.90       13.86      1.90 o 
   8   6   4        0.78       -0.67      0.88 o 
  -8   7   4        0.30        0.65      0.66 o 
  -7   7   4       23.56       25.11      1.47 o 
  -6   7   4        6.03        6.96      0.92 o 
  -5   7   4       11.43       10.32      0.69 o 
  -4   7   4        0.05        1.15      0.40 o 
  -3   7   4        6.67        6.16      0.45 o 
  -2   7   4      152.20      148.46      2.35 o 
  -1   7   4      178.84      170.70      3.03 o 
   0   7   4        0.80        1.39      0.41 o 
   1   7   4        2.05        2.55      0.73 o 
   2   7   4        6.70        5.03      0.62 o 
   3   7   4       20.41       19.47      1.12 o 
   4   7   4        1.80        0.81      0.70 o 
   5   7   4        9.16        7.37      0.85 o 
   6   7   4        9.89        8.46      1.28 o 
   7   7   4        3.40        2.54      1.29 o 
   8   7   4        0.03        0.88      1.03 o 
  -7   8   4        1.39        1.59      0.77 o 
  -6   8   4        4.90        6.15      1.56 o 
  -5   8   4        3.85        5.67      0.85 o 
  -4   8   4       76.58       75.95      2.43 o 
  -3   8   4       30.49       34.59      1.28 o 
  -2   8   4        8.93       10.85      0.69 o 
  -1   8   4        2.90        3.13      0.83 o 
   0   8   4       17.98       16.65      0.94 o 
   1   8   4        5.69        5.74      0.73 o 
   2   8   4      206.89      207.44      3.73 o 
   3   8   4        5.91        6.94      0.80 o 
   4   8   4        3.01        1.91      0.69 o 
   5   8   4        3.12        3.37      1.02 o 
   6   8   4        0.10       -0.24      0.85 o 
   7   8   4        3.72        4.14      1.24 o 
  -6   9   4       10.30       11.47      1.69 o 
  -5   9   4        7.64        6.21      1.56 o 
  -4   9   4       20.25       20.07      1.41 o 
  -3   9   4       13.35       12.74      1.18 o 
  -2   9   4        3.54        3.99      0.58 o 
  -1   9   4       21.43       18.59      1.05 o 
   0   9   4        4.85        2.62      0.62 o 
   1   9   4       24.07       25.76      1.89 o 
   2   9   4       16.27       18.59      1.17 o 
   3   9   4       16.33       15.65      1.14 o 
   4   9   4       57.25       56.38      2.48 o 
   5   9   4        2.13        1.14      0.96 o 
   6   9   4        4.56        4.07      1.25 o 
  -4  10   4       19.96       20.50      1.48 o 
  -3  10   4       18.36       18.89      1.46 o 
  -2  10   4        0.65        0.22      0.77 o 
  -1  10   4       65.31       66.95      1.95 o 
   0  10   4       16.17       13.61      1.03 o 
   1  10   4        0.07       -0.58      0.66 o 
   2  10   4       24.13       27.33      1.44 o 
   3  10   4        2.30        3.03      1.03 o 
   4  10   4        6.09        7.21      1.32 o 
  -1  11   4        1.20        1.65      0.73 o 
   0  11   4       11.12       13.27      1.14 o 
   1  11   4        8.39        9.82      1.07 o 
  -9   0   5       37.14       47.35      2.80 o 
  -7   0   5       51.29       46.80      2.35 o 
  -5   0   5      177.41      186.13      5.18 o 
  -3   0   5      865.78      890.11     18.84 o 
  -1   0   5     3937.38     4124.14     58.92 o 
   1   0   5       11.76       13.49      1.00 o 
   3   0   5     1615.96     1621.21     24.81 o 
   5   0   5      130.76      136.81      4.81 o 
   7   0   5      192.64      188.92      8.05 o 
   9   0   5       12.43        8.51      1.84 o 
 -10   1   5       20.19       22.20      1.54 o 
  -9   1   5      136.47      134.34      3.44 o 
  -8   1   5        0.50        0.40      0.59 o 
  -7   1   5       35.91       32.69      1.67 o 
  -6   1   5       17.01       21.34      1.09 o 
  -5   1   5      413.45      425.29      5.67 o 
  -4   1   5        9.77        5.49      0.54 o 
  -3   1   5     1992.10     1987.25     28.53 o 
  -2   1   5       46.65       67.11      1.24 o 
  -1   1   5      170.01      181.50      2.23 o 
   0   1   5      173.87      183.97      2.54 o 
   1   1   5      553.07      578.70      6.46 o 
   2   1   5       76.24       85.64      1.72 o 
   3   1   5     2135.40     2220.05     27.35 o 
   4   1   5      142.68      135.07      2.03 o 
   5   1   5      415.72      404.88      5.84 o 
   6   1   5       42.41       40.02      1.61 o 
   7   1   5      547.70      554.21      7.91 o 
   8   1   5        0.41        0.33      0.55 o 
   9   1   5       93.19       95.56      3.88 o 
  10   1   5        0.01        0.28      0.58 o 
 -10   2   5       10.25       11.40      1.22 o 
  -9   2   5        0.61       -0.26      0.61 o 
  -8   2   5       33.14       34.30      1.57 o 
  -7   2   5        3.07        4.27      0.86 o 
  -6   2   5       11.02        8.58      0.61 o 
  -5   2   5      436.48      477.96      6.32 o 
  -4   2   5       40.44       28.84      0.95 o 
  -3   2   5      114.14      119.92      1.97 o 
  -2   2   5     1184.45     1228.11     11.43 o 
  -1   2   5      548.14      487.71      4.90 o 
   0   2   5       73.21       77.60      1.24 o 
   1   2   5      205.14      191.35      2.42 o 
   2   2   5      658.52      679.45      8.95 o 
   3   2   5        0.47        0.77      0.38 o 
   4   2   5        6.84       10.83      0.66 o 
   5   2   5        2.87        4.23      0.85 o 
   6   2   5        2.50        1.75      0.75 o 
   7   2   5       40.61       40.05      1.81 o 
   8   2   5        8.06       11.14      0.97 o 
   9   2   5        4.60        7.10      1.07 o 
  10   2   5        6.14        7.24      0.95 o 
 -10   3   5        2.25        2.42      0.85 o 
  -9   3   5        3.11        2.87      1.17 o 
  -8   3   5       29.33       28.88      2.16 o 
  -7   3   5      184.27      176.70      3.84 o 
  -6   3   5      376.69      355.16      4.54 o 
  -5   3   5      127.96      123.45      3.52 o 
  -4   3   5       13.90       11.02      0.71 o 
  -3   3   5      585.92      653.03      6.45 o 
  -2   3   5      631.36      574.46      5.72 o 
  -1   3   5     1288.91     1349.15     12.72 o 
   0   3   5        1.60        1.36      0.22 o 
   1   3   5       30.19       30.21      0.96 o 
   2   3   5       10.13       12.15      2.38 o 
   3   3   5      164.97      171.06      2.86 o 
   4   3   5       60.09       59.63      2.02 o 
   5   3   5      452.05      448.60      6.48 o 
   6   3   5       54.06       46.68      3.26 o 
   7   3   5       82.64       83.77      2.18 o 
   8   3   5        0.11       -0.30      0.52 o 
   9   3   5       47.67       52.27      1.87 o 
 -10   4   5        0.01       -0.13      0.67 o 
  -9   4   5        2.03        0.77      1.31 o 
  -8   4   5        0.52        0.83      0.63 o 
  -7   4   5       33.28       33.94      1.23 o 
  -6   4   5        0.02        0.61      0.36 o 
  -5   4   5       60.74       58.45      1.34 o 
  -4   4   5       18.90       16.67      0.67 o 
  -3   4   5      210.60      225.63      2.61 o 
  -2   4   5       24.22       20.15      0.55 o 
  -1   4   5      113.92       92.29      1.45 o 
   0   4   5      603.44      618.87      6.90 o 
   1   4   5        7.27       11.41      1.88 o 
   2   4   5      459.17      487.24      6.82 o 
   3   4   5        3.29        4.41      0.54 o 
   4   4   5       32.48       35.08      1.65 o 
   5   4   5        1.13        1.05      1.50 o 
   6   4   5       59.74       54.44      1.69 o 
   7   4   5        8.31        7.45      1.20 o 
   8   4   5        1.73        1.99      1.01 o 
   9   4   5        6.70        8.85      1.04 o 
  -9   5   5        2.93        4.62      0.89 o 
  -8   5   5        0.17        0.76      0.59 o 
  -7   5   5       43.94       46.82      1.48 o 
  -6   5   5        6.35        6.30      0.59 o 
  -5   5   5      301.68      291.47      3.88 o 
  -4   5   5        0.60        0.78      0.37 o 
  -3   5   5      121.59      135.69      1.83 o 
  -2   5   5      248.15      259.47      2.99 o 
  -1   5   5       50.06       45.72      1.09 o 
   0   5   5       16.64       16.28      0.75 o 
   1   5   5       19.34       21.15      0.88 o 
   2   5   5      110.09      112.07      2.25 o 
   3   5   5        0.02       -0.03      0.61 o 
   4   5   5        5.86        6.68      0.70 o 
   5   5   5      403.10      385.20      5.95 o 
   6   5   5        0.01        0.05      2.07 o 
   7   5   5       48.86       51.07      4.07 o 
   8   5   5        0.84        0.99      1.09 o 
   9   5   5        1.53        0.76      1.08 o 
  -9   6   5        0.27       -0.26      0.79 o 
  -8   6   5        0.85        0.13      0.61 o 
  -7   6   5       38.37       39.65      1.42 o 
  -6   6   5        0.10       -0.21      0.41 o 
  -5   6   5        0.22        1.04      0.41 o 
  -4   6   5       76.28       76.79      1.82 o 
  -3   6   5        0.10        0.03      0.29 o 
  -2   6   5      290.14      285.84      3.29 o 
  -1   6   5       36.45       40.43      1.21 o 
   0   6   5      579.56      603.18      8.31 o 
   1   6   5        5.39        6.28      0.61 o 
   2   6   5        4.94        4.03      0.56 o 
   3   6   5       42.61       46.03      1.48 o 
   4   6   5      342.92      344.16      5.44 o 
   5   6   5        0.55        1.28      0.59 o 
   6   6   5        0.19        0.59      0.61 o 
   7   6   5       15.71       13.21      1.51 o 
   8   6   5        2.40        1.79      1.07 o 
  -8   7   5        7.14        6.10      0.98 o 
  -7   7   5       68.58       76.78      2.49 o 
  -6   7   5       12.76       16.07      1.70 o 
  -5   7   5      119.03      128.95      2.27 o 
  -4   7   5      107.11      114.30      2.06 o 
  -3   7   5        7.18        6.39      0.55 o 
  -2   7   5       34.53       32.69      1.00 o 
  -1   7   5        4.49        3.88      0.70 o 
   0   7   5        0.01        0.19      0.43 o 
   1   7   5       12.06       12.21      0.82 o 
   2   7   5       23.27       26.78      1.16 o 
   3   7   5      251.90      246.99      5.10 o 
   4   7   5       70.46       79.94      2.12 o 
   5   7   5      134.35      126.58      5.42 o 
   6   7   5        8.50        7.93      1.26 o 
   7   7   5       14.62       14.43      1.71 o 
  -7   8   5        7.64        8.99      1.63 o 
  -6   8   5        1.16        1.84      0.75 o 
  -5   8   5        7.61        7.69      0.88 o 
  -4   8   5       71.26       69.34      1.95 o 
  -3   8   5       19.42       19.87      1.09 o 
  -2   8   5       19.90       21.72      1.13 o 
  -1   8   5       42.69       40.01      1.37 o 
   0   8   5      189.53      183.82      3.37 o 
   1   8   5       18.08       17.09      1.23 o 
   2   8   5      230.82      224.50      5.45 o 
   3   8   5       23.62       25.25      1.28 o 
   4   8   5       23.42       24.26      1.63 o 
   5   8   5        1.30        2.16      0.76 o 
   6   8   5        1.03        1.60      1.06 o 
  -6   9   5        5.86        6.66      1.62 o 
  -5   9   5        0.46       -1.49      1.00 o 
  -4   9   5        6.66        4.74      0.96 o 
  -3   9   5        0.02        0.70      0.57 o 
  -2   9   5       31.92       29.86      1.32 o 
  -1   9   5       16.48       15.54      0.98 o 
   0   9   5        5.02        6.08      0.79 o 
   1   9   5        0.86        0.04      0.57 o 
   2   9   5       12.30       14.40      1.99 o 
   3   9   5        0.60        0.17      0.65 o 
   4   9   5        0.79        0.46      0.97 o 
   5   9   5        0.62        0.95      0.99 o 
  -4  10   5        8.57        9.57      1.20 o 
  -3  10   5        9.44       12.25      1.25 o 
  -2  10   5       61.07       64.83      2.40 o 
  -1  10   5       37.56       39.95      2.66 o 
   0  10   5       16.07       14.45      1.07 o 
   1  10   5       98.84      100.21      2.56 o 
   2  10   5      107.47      109.47      3.68 o 
   3  10   5        1.10        1.07      0.75 o 
 -10   0   6       32.47       35.91      2.61 o 
  -8   0   6       38.67       35.93      2.33 o 
  -6   0   6      376.96      364.87      9.08 o 
  -4   0   6      286.97      294.96      7.36 o 
  -2   0   6      693.67      696.34     24.45 o 
   0   0   6      132.94      128.34      2.54 o 
   2   0   6      691.77      719.14     16.31 o 
   4   0   6        1.01        2.79      0.61 o 
   6   0   6       10.10       14.89      1.82 o 
   8   0   6        1.32        3.55      1.40 o 
 -10   1   6        0.15        0.50      0.87 o 
  -9   1   6        1.03        0.01      0.63 o 
  -8   1   6       12.19       10.67      1.05 o 
  -7   1   6       14.54       14.57      1.24 o 
  -6   1   6        6.80        5.55      0.68 o 
  -5   1   6        6.75        5.20      0.64 o 
  -4   1   6      136.21      142.90      2.77 o 
  -3   1   6       50.77       47.37      1.06 o 
  -2   1   6      121.33      152.37      2.12 o 
  -1   1   6       13.59       13.01      0.74 o 
   0   1   6      114.83      125.83      1.80 o 
   1   1   6      142.60      161.72      2.26 o 
   2   1   6      479.42      515.14      7.07 o 
   3   1   6       92.34       98.18      2.48 o 
   4   1   6       36.79       36.94      0.96 o 
   5   1   6       77.89       67.85      2.75 o 
   6   1   6        2.25        2.38      0.82 o 
   7   1   6        1.06        0.67      0.89 o 
   8   1   6       95.76       91.60      3.18 o 
   9   1   6        0.85       -0.17      0.86 o 
 -10   2   6        0.13        0.21      0.70 o 
  -9   2   6        2.60        1.24      0.70 o 
  -8   2   6       17.17       18.62      1.28 o 
  -7   2   6        1.10        0.72      0.59 o 
  -6   2   6       23.50       20.56      1.13 o 
  -5   2   6        0.05        0.22      0.28 o 
  -4   2   6       55.43       60.71      1.30 o 
  -3   2   6      243.77      252.14     18.65 o 
  -2   2   6      637.75      588.88      6.42 o 
  -1   2   6      728.82      735.07      7.23 o 
   0   2   6      204.39      202.63      2.67 o 
   1   2   6      584.49      659.13      7.10 o 
   2   2   6       57.53       62.23      1.19 o 
   3   2   6      289.68      306.48      4.67 o 
   4   2   6       62.49       70.35      1.71 o 
   5   2   6      154.73      151.79      2.83 o 
   6   2   6      129.09      125.70      3.54 o 
   7   2   6      155.83      147.75      4.05 o 
   8   2   6       19.69       17.39      1.59 o 
   9   2   6       12.99       15.46      1.63 o 
 -10   3   6       26.17       22.64      1.94 o 
  -9   3   6        2.17        1.57      0.75 o 
  -8   3   6       13.77       14.98      2.12 o 
  -7   3   6       38.06       35.87      1.41 o 
  -6   3   6      144.32      148.71      3.56 o 
  -5   3   6        6.17        8.52      0.68 o 
  -4   3   6      266.22      286.50      8.65 o 
  -3   3   6       58.64       54.75      1.15 o 
  -2   3   6      140.92      147.43      3.24 o 
  -1   3   6      819.49      890.21      8.67 o 
   0   3   6       96.19       99.12      1.57 o 
   1   3   6       28.18       19.83      0.62 o 
   2   3   6       86.10      101.08      2.03 o 
   3   3   6      725.48      729.74      9.39 o 
   4   3   6      129.50      140.39      2.70 o 
   5   3   6      114.59      110.80      2.83 o 
   6   3   6      159.22      161.26      4.18 o 
   7   3   6        0.04       -0.15      0.79 o 
   8   3   6        3.75        4.33      1.38 o 
   9   3   6       18.01       20.15      1.75 o 
  -9   4   6        0.29        0.74      1.38 o 
  -8   4   6       11.57       10.83      1.07 o 
  -7   4   6        9.07       10.61      1.00 o 
  -6   4   6       42.94       46.17      1.21 o 
  -5   4   6        0.44        0.46      0.53 o 
  -4   4   6       46.63       43.09      1.26 o 
  -3   4   6       63.44       64.02      2.96 o 
  -2   4   6      178.18      162.56      2.06 o 
  -1   4   6      231.48      256.88      3.47 o 
   0   4   6      254.62      300.12      3.72 o 
   1   4   6       37.77       40.81      1.61 o 
   2   4   6       13.12        9.71      0.70 o 
   3   4   6        0.36        0.22      0.41 o 
   4   4   6      367.04      356.74      5.26 o 
   5   4   6       23.60       27.10      1.87 o 
   6   4   6       14.90       13.79      2.63 o 
   7   4   6        0.12        0.19      1.06 o 
   8   4   6        2.78        3.64      1.17 o 
   9   4   6        3.94        4.15      1.30 o 
  -9   5   6        2.54        1.73      0.79 o 
  -8   5   6       24.63       27.25      1.53 o 
  -7   5   6       21.29       20.33      3.93 o 
  -6   5   6       74.86       75.45      1.95 o 
  -5   5   6       20.79       22.31      0.86 o 
  -4   5   6        9.74       10.35      0.83 o 
  -3   5   6       13.34       14.30      0.67 o 
  -2   5   6      174.47      173.41      2.56 o 
  -1   5   6      194.31      193.54      3.21 o 
   0   5   6        6.40        6.45      0.57 o 
   1   5   6        0.35        0.55      0.36 o 
   2   5   6        9.72       10.71      0.76 o 
   3   5   6      180.93      184.27      3.36 o 
   4   5   6       94.86       97.57      2.28 o 
   5   5   6       28.59       29.05      1.28 o 
   6   5   6       55.30       54.69      2.09 o 
   7   5   6        1.11        2.85      1.02 o 
   8   5   6        1.56       -0.49      0.93 o 
  -8   6   6        1.24        1.25      0.72 o 
  -7   6   6        0.55        0.54      0.61 o 
  -6   6   6        0.14        0.36      0.43 o 
  -5   6   6      100.73       95.27      2.28 o 
  -4   6   6       12.62       15.04      0.86 o 
  -3   6   6        0.85        0.36      0.40 o 
  -2   6   6       33.70       34.84      1.25 o 
  -1   6   6      185.95      179.81      3.13 o 
   0   6   6        0.42        0.41      0.34 o 
   1   6   6       81.56       84.29      3.21 o 
   2   6   6       47.84       44.36      1.46 o 
   3   6   6       27.02       27.38      1.25 o 
   4   6   6       83.02       83.41      2.14 o 
   5   6   6        4.97        5.42      0.79 o 
   6   6   6        4.42        3.42      0.73 o 
   7   6   6        6.24        6.94      1.91 o 
   8   6   6        1.94        2.42      1.11 o 
  -8   7   6        4.62        5.85      1.31 o 
  -7   7   6        0.24       -0.03      0.50 o 
  -6   7   6        0.23        0.32      0.50 o 
  -5   7   6       83.74       77.12      1.73 o 
  -4   7   6       40.95       42.89      1.74 o 
  -3   7   6      159.16      159.26      3.11 o 
  -2   7   6       22.91       21.79      1.10 o 
  -1   7   6       11.93        9.63      0.73 o 
   0   7   6        9.80       12.43      0.86 o 
   1   7   6        2.04        1.13      0.57 o 
   2   7   6       95.13       95.87      2.28 o 
   3   7   6       14.05       14.20      1.02 o 
   4   7   6        0.88        0.73      0.63 o 
   5   7   6       79.38       73.78      2.13 o 
   6   7   6        3.65        4.80      0.82 o 
   7   7   6        1.51        0.45      1.05 o 
  -7   8   6        0.01        0.32      0.75 o 
  -6   8   6        5.78        6.53      1.04 o 
  -5   8   6       21.63       24.82      1.63 o 
  -4   8   6        5.92        6.61      0.79 o 
  -3   8   6       38.12       39.04      1.97 o 
  -2   8   6       13.72       13.25      1.78 o 
  -1   8   6       29.33       29.49      3.87 o 
   0   8   6       11.89       12.26      0.91 o 
   1   8   6       62.41       61.84      2.23 o 
   2   8   6       68.83       73.20      2.48 o 
   3   8   6       35.20       33.51      1.44 o 
   4   8   6        3.76        4.14      0.83 o 
   5   8   6        2.01        1.86      0.85 o 
   6   8   6        1.33        1.14      0.74 o 
  -5   9   6        6.83        7.91      1.60 o 
  -4   9   6       23.28       24.20      1.32 o 
  -3   9   6       25.45       19.48      1.19 o 
  -2   9   6        5.39        6.83      0.85 o 
  -1   9   6        0.00       -0.12      1.30 o 
   0   9   6       18.26       16.87      1.09 o 
   1   9   6       24.14       25.64      1.62 o 
   2   9   6        3.27        2.12      0.69 o 
   3   9   6        0.32       -0.04      0.65 o 
   4   9   6       11.76       11.26      1.08 o 
  -3  10   6        9.21        7.36      1.14 o 
  -2  10   6        0.66        0.28      0.65 o 
  -1  10   6       21.71       26.88      1.67 o 
   0  10   6       19.86       21.05      1.56 o 
   1  10   6        0.09        1.45      0.72 o 
   2  10   6        5.26        5.36      1.35 o 
  -9   0   7        0.04        0.14      0.87 o 
  -7   0   7        0.80        3.78      1.06 o 
  -5   0   7      105.83      103.75      3.66 o 
  -3   0   7      465.50      498.95     11.51 o 
  -1   0   7     1114.72     1104.25     16.52 o 
   1   0   7       12.26       15.57      1.23 o 
   3   0   7      664.62      674.88     11.24 o 
   5   0   7       32.18       27.34      2.19 o 
   7   0   7      246.91      237.52      7.86 o 
   9   0   7        1.22       -0.81      1.20 o 
 -10   1   7       15.75       16.17      1.42 o 
  -9   1   7        6.84        7.12      1.01 o 
  -8   1   7       16.16       13.76      1.31 o 
  -7   1   7      183.95      176.31      3.93 o 
  -6   1   7        1.17        1.08      0.45 o 
  -5   1   7      520.81      527.64      8.72 o 
  -4   1   7        8.94        6.10      0.67 o 
  -3   1   7      268.70      262.54      3.72 o 
  -2   1   7      319.42      328.05      3.82 o 
  -1   1   7      349.04      370.34      4.31 o 
   0   1   7      173.29      174.97      2.39 o 
   1   1   7      168.53      146.59      2.43 o 
   2   1   7      148.67      143.41      3.71 o 
   3   1   7      111.36      115.76      2.35 o 
   4   1   7        3.18        2.34      0.50 o 
   5   1   7       19.99       19.95      1.44 o 
   6   1   7      101.19       99.27      3.53 o 
   7   1   7       12.60       16.28      2.86 o 
   8   1   7       26.93       28.00      1.93 o 
   9   1   7       24.01       23.57      3.13 o 
 -10   2   7        4.45        5.79      1.06 o 
  -9   2   7        0.80        0.11      0.84 o 
  -8   2   7       13.33       14.30      1.21 o 
  -7   2   7        3.01        2.07      0.74 o 
  -6   2   7        6.98        7.13      0.82 o 
  -5   2   7        6.18        6.90      0.95 o 
  -4   2   7       18.77       14.90      1.93 o 
  -3   2   7      156.71      154.23      2.50 o 
  -2   2   7       90.89      101.06      1.86 o 
  -1   2   7       14.55       14.32      0.53 o 
   0   2   7      181.73      173.59      2.45 o 
   1   2   7       46.36       38.48      0.94 o 
   2   2   7      247.82      261.81      3.93 o 
   3   2   7        0.15       -0.20      0.36 o 
   4   2   7      119.98      121.92      2.51 o 
   5   2   7       28.57       29.54      1.51 o 
   6   2   7       27.45       34.27      1.99 o 
   7   2   7        0.13        0.57      0.82 o 
   8   2   7        3.71        5.15      1.17 o 
   9   2   7        7.76        7.35      1.36 o 
  -9   3   7        3.21        4.33      0.90 o 
  -8   3   7        2.29        2.36      0.72 o 
  -7   3   7       10.37        9.05      0.82 o 
  -6   3   7        4.14        4.61      0.79 o 
  -5   3   7       12.88       12.18      0.80 o 
  -4   3   7       84.11       82.78      1.55 o 
  -3   3   7      141.22      133.24      2.10 o 
  -2   3   7       15.68       16.59      0.66 o 
  -1   3   7      208.62      206.60      2.51 o 
   0   3   7      104.73      111.63      1.78 o 
   1   3   7       15.94       15.42      0.61 o 
   2   3   7        9.05        7.09      0.92 o 
   3   3   7       48.33       49.19      2.36 o 
   4   3   7      118.62      114.23      2.92 o 
   5   3   7        0.00       -0.26      0.49 o 
   6   3   7      139.86      145.45      4.00 o 
   7   3   7        0.99       -0.40      0.73 o 
   8   3   7       14.71       17.97      1.68 o 
   9   3   7        8.33        9.28      1.80 o 
  -9   4   7        4.05        5.21      1.08 o 
  -8   4   7        7.00        6.05      0.93 o 
  -7   4   7       15.22       16.94      1.13 o 
  -6   4   7       12.00       12.80      0.90 o 
  -5   4   7       32.39       34.10      1.26 o 
  -4   4   7        0.01       -0.08      0.28 o 
  -3   4   7        0.97        0.47      0.28 o 
  -2   4   7      116.94      111.97      1.90 o 
  -1   4   7        3.03        3.82      0.33 o 
   0   4   7      344.70      355.32      5.30 o 
   1   4   7      103.36      105.85      2.39 o 
   2   4   7        3.73        4.71      0.59 o 
   3   4   7      120.38      114.75      2.48 o 
   4   4   7       62.74       63.44      3.58 o 
   5   4   7        9.50        8.78      0.83 o 
   6   4   7       99.80      104.77      3.24 o 
   7   4   7        1.79        1.93      1.04 o 
   8   4   7        3.78        5.20      1.40 o 
  -9   5   7        2.39        3.39      1.55 o 
  -8   5   7        0.92        0.67      0.68 o 
  -7   5   7        1.65        1.25      0.82 o 
  -6   5   7       11.69       10.50      0.95 o 
  -5   5   7       59.19       62.42      2.08 o 
  -4   5   7        0.00        0.55      0.34 o 
  -3   5   7       55.12       62.80      1.38 o 
  -2   5   7        0.52        0.86      0.39 o 
  -1   5   7       11.21       12.84      0.82 o 
   0   5   7       49.30       46.26      1.72 o 
   1   5   7        0.31        0.28      0.40 o 
   2   5   7      103.55      102.77      2.31 o 
   3   5   7       82.96       78.70      2.04 o 
   4   5   7        1.53        0.90      0.72 o 
   5   5   7       48.85       48.58      1.61 o 
   6   5   7        0.60        0.11      1.12 o 
   7   5   7        2.07       12.52     13.02 o 
   8   5   7        1.49        1.55      1.13 o 
  -8   6   7        2.76        3.30      1.54 o 
  -7   6   7        0.19        0.56      0.61 o 
  -6   6   7       27.78       29.63      1.32 o 
  -5   6   7       14.34       13.67      0.81 o 
  -4   6   7        2.00        1.85      0.47 o 
  -3   6   7        1.30        0.40      0.43 o 
  -2   6   7      118.47      112.95      2.49 o 
  -1   6   7       14.74       15.29      1.16 o 
   0   6   7        3.79        2.51      0.61 o 
   1   6   7       48.66       48.21      1.51 o 
   2   6   7        0.51        1.11      0.56 o 
   3   6   7        0.02       -0.06      0.53 o 
   4   6   7      130.56      129.42      2.86 o 
   5   6   7        4.04        2.71      0.71 o 
   6   6   7       14.46       15.67      1.31 o 
   7   6   7        1.58        2.06      1.10 o 
  -7   7   7       43.94       48.47      2.82 o 
  -6   7   7       27.05       28.90      1.15 o 
  -5   7   7       19.53       22.31      1.02 o 
  -4   7   7       20.17       19.96      1.15 o 
  -3   7   7       99.11       97.66      2.37 o 
  -2   7   7       42.37       44.95      1.56 o 
  -1   7   7        4.26        4.87      1.19 o 
   0   7   7       68.36       63.44      2.17 o 
   1   7   7        2.19        3.05      0.62 o 
   2   7   7       40.72       35.17      1.82 o 
   3   7   7       16.28       16.72      1.50 o 
   4   7   7       23.50       25.02      1.60 o 
   5   7   7        6.00        6.81      1.05 o 
   6   7   7        0.00       -0.87      0.58 o 
  -6   8   7        3.48        2.49      1.45 o 
  -5   8   7        1.16        0.17      0.65 o 
  -4   8   7       21.65       22.86      1.28 o 
  -3   8   7        6.00        8.41      0.89 o 
  -2   8   7       26.06       23.61      1.25 o 
  -1   8   7       27.79       24.91      1.84 o 
   0   8   7       14.19       14.54      1.67 o 
   1   8   7       22.40       22.07      1.21 o 
   2   8   7        8.65        8.89      0.92 o 
   3   8   7       23.18       23.67      1.29 o 
   4   8   7        8.18        7.44      0.94 o 
   5   8   7        0.36        0.47      0.71 o 
  -4   9   7        3.93        3.70      0.83 o 
  -3   9   7        0.54        1.01      0.61 o 
  -2   9   7       23.27       22.60      1.31 o 
  -1   9   7        0.05        0.12      0.63 o 
   0   9   7        1.07        0.15      1.55 o 
   1   9   7       32.45       33.74      1.50 o 
   2   9   7       23.67       22.03      1.80 o 
   3   9   7        3.59        3.28      0.80 o 
   4   9   7        0.56        0.09      0.71 o 
  -2  10   7       33.58       32.24      1.55 o 
  -1  10   7       16.74       16.15      1.22 o 
   0  10   7        0.33        0.96      0.88 o 
   1  10   7       59.26       61.38      2.49 o 
  -8   0   8        2.06        1.77      1.01 o 
  -6   0   8       84.82       68.29      3.05 o 
  -4   0   8      286.50      283.66      7.48 o 
  -2   0   8      653.99      610.27     13.81 o 
   0   0   8      171.82      181.40      3.87 o 
   2   0   8      385.17      377.16      9.58 o 
   4   0   8        4.63        6.60      0.81 o 
   6   0   8        0.51        2.01      1.35 o 
   8   0   8       15.56       15.01      2.33 o 
  -9   1   8        0.10        0.01      0.63 o 
  -8   1   8       14.98       17.03      1.87 o 
  -7   1   8        6.57        7.47      1.68 o 
  -6   1   8        1.15        2.82      0.97 o 
  -5   1   8        1.46        1.73      0.55 o 
  -4   1   8      123.08      111.13      2.74 o 
  -3   1   8       24.27       23.36      1.14 o 
  -2   1   8        4.30        4.56      0.45 o 
  -1   1   8       39.95       36.33      1.31 o 
   0   1   8        3.15        1.90      0.32 o 
   1   1   8        0.49        0.19      0.28 o 
   2   1   8        2.96        3.72      0.50 o 
   3   1   8        0.29        0.47      0.44 o 
   4   1   8       98.50       96.71      2.22 o 
   5   1   8        1.79        3.87      0.91 o 
   6   1   8      114.64      109.57      3.42 o 
   7   1   8        3.97        5.36      1.18 o 
   8   1   8        0.51        1.05      1.03 o 
  -9   2   8        0.16        0.26      0.66 o 
  -8   2   8        2.79        3.20      0.77 o 
  -7   2   8       19.16       17.72      1.24 o 
  -6   2   8       98.21       93.12      3.81 o 
  -5   2   8       25.01       27.91      1.33 o 
  -4   2   8       23.43       17.57      1.09 o 
  -3   2   8       86.49       88.10      3.25 o 
  -2   2   8       57.70       57.78      1.35 o 
  -1   2   8       17.67       20.36      0.75 o 
   0   2   8       70.78       63.27      1.17 o 
   1   2   8        8.19        7.41      1.04 o 
   2   2   8       34.81       30.12      1.03 o 
   3   2   8      117.74      125.02      2.58 o 
   4   2   8        0.70       -0.22      0.47 o 
   5   2   8       12.53       15.76      1.38 o 
   6   2   8       95.28       95.10      3.21 o 
   7   2   8       33.37       31.19      2.04 o 
   8   2   8       11.42       13.70      1.57 o 
  -9   3   8        3.66        4.43      0.95 o 
  -8   3   8        0.23        0.15      0.59 o 
  -7   3   8       44.72       40.97      1.54 o 
  -6   3   8       17.84       18.20      1.06 o 
  -5   3   8        0.13       -0.22      0.53 o 
  -4   3   8        3.58        4.05      0.67 o 
  -3   3   8      114.88      108.20      1.88 o 
  -2   3   8      167.30      168.16      2.67 o 
  -1   3   8       21.84       27.78      0.88 o 
   0   3   8       13.37       13.74      0.73 o 
   1   3   8      113.29      123.02      2.49 o 
   2   3   8       10.75        7.33      1.99 o 
   3   3   8       25.47       23.10      2.66 o 
   4   3   8       37.78       31.42      2.53 o 
   5   3   8        5.00        6.09      0.77 o 
   6   3   8        1.06        0.59      0.92 o 
   7   3   8       21.90       26.08      1.90 o 
   8   3   8       11.92       12.43      1.54 o 
  -9   4   8        1.87        1.60      0.80 o 
  -8   4   8        3.32        5.06      0.93 o 
  -7   4   8        4.62        5.08      0.77 o 
  -6   4   8       46.16       46.79      1.61 o 
  -5   4   8        3.10        1.95      0.57 o 
  -4   4   8        7.28        7.05      1.08 o 
  -3   4   8       97.85       93.88      1.76 o 
  -2   4   8       55.66       51.79      1.23 o 
  -1   4   8        0.53        0.01      0.36 o 
   0   4   8       29.46       24.17      1.56 o 
   1   4   8       50.59       52.31      1.54 o 
   2   4   8        2.15        3.60      0.60 o 
   3   4   8        2.13        3.25      0.65 o 
   4   4   8       57.35       59.02      1.73 o 
   5   4   8        8.65        8.16      0.85 o 
   6   4   8        0.01       -0.09      0.94 o 
   7   4   8        0.84        1.22      0.96 o 
   8   4   8        0.60        1.11      2.38 o 
  -8   5   8        5.34        7.38      1.76 o 
  -7   5   8       21.27       20.87      1.23 o 
  -6   5   8        5.81        4.83      0.77 o 
  -5   5   8        1.77        1.13      0.56 o 
  -4   5   8        6.01        4.54      0.54 o 
  -3   5   8       15.90       14.26      0.99 o 
  -2   5   8        0.01        0.29      0.41 o 
  -1   5   8        0.78        0.72      0.46 o 
   0   5   8       15.24       16.78      1.22 o 
   1   5   8       18.00       16.44      0.98 o 
   2   5   8       15.56       15.67      2.39 o 
   3   5   8       95.96       91.17      2.29 o 
   4   5   8       38.04       36.42      1.45 o 
   5   5   8        8.75        9.84      1.53 o 
   6   5   8        0.63        0.23      1.79 o 
   7   5   8        0.00       16.04     13.69 o 
  -7   6   8        2.11        1.22      0.70 o 
  -6   6   8       11.58       13.99      1.05 o 
  -5   6   8       24.32       25.33      1.28 o 
  -4   6   8       28.25       36.88      1.42 o 
  -3   6   8        3.09        1.53      0.55 o 
  -2   6   8       23.75       27.53      1.64 o 
  -1   6   8       18.32       19.72      1.56 o 
   0   6   8       11.47       11.65      1.27 o 
   1   6   8       10.66       10.04      0.87 o 
   2   6   8        0.32       -0.35      0.69 o 
   3   6   8      123.88      126.67      2.86 o 
   4   6   8        5.72        4.82      0.80 o 
   5   6   8        0.15       -0.76      0.51 o 
   6   6   8        0.12        0.95      0.67 o 
  -7   7   8        2.74        3.04      0.89 o 
  -6   7   8        0.08       -0.18      0.60 o 
  -5   7   8       44.91       49.11      2.28 o 
  -4   7   8        1.60        2.84      0.67 o 
  -3   7   8        0.25        0.93      0.57 o 
  -2   7   8       15.21       13.94      1.68 o 
  -1   7   8        0.92        0.95      0.57 o 
   0   7   8        4.13        6.99      1.83 o 
   1   7   8        6.70        6.95      1.31 o 
   2   7   8       79.48       71.23      2.07 o 
   3   7   8        2.82        4.24      0.79 o 
   4   7   8        4.73        3.25      0.85 o 
   5   7   8        8.28        5.89      0.86 o 
   6   7   8        7.51        4.87      0.89 o 
  -5   8   8        2.21        1.09      0.70 o 
  -4   8   8        6.35        7.65      0.90 o 
  -3   8   8        3.33        4.06      0.95 o 
  -2   8   8       25.70       26.67      1.37 o 
  -1   8   8       45.93       48.80      1.76 o 
   0   8   8       31.64       34.20      1.81 o 
   1   8   8       61.65       59.19      2.34 o 
   2   8   8        7.91        9.07      1.30 o 
   3   8   8        0.20       -0.38      0.63 o 
   4   8   8        0.70       -0.04      0.65 o 
  -3   9   8        3.06        0.97      0.68 o 
  -2   9   8        9.63        9.77      1.15 o 
  -1   9   8        1.97        2.47      0.76 o 
   0   9   8        3.08        0.87      0.85 o 
   1   9   8        0.87        1.11      1.40 o 
   2   9   8        2.64        3.15      0.98 o 
   3   9   8        0.06       -0.28      0.69 o 
  -9   0   9        7.55        6.42      1.46 o 
  -7   0   9      247.08      238.21      7.11 o 
  -5   0   9      126.63      136.71      4.64 o 
  -3   0   9      217.79      217.67      6.22 o 
  -1   0   9      318.69      299.69      5.35 o 
   1   0   9       80.36       74.57      2.08 o 
   3   0   9      200.66      212.03      6.56 o 
   5   0   9       58.47       51.22      3.14 o 
   7   0   9        8.62        6.19      1.85 o 
  -9   1   9        2.85        2.05      0.77 o 
  -8   1   9        2.47        2.12      1.29 o 
  -7   1   9       13.40       12.05      2.18 o 
  -6   1   9       44.42       43.41      1.77 o 
  -5   1   9       50.40       45.97      1.75 o 
  -4   1   9        4.48        4.04      0.93 o 
  -3   1   9       38.49       34.82      1.48 o 
  -2   1   9      129.39      129.52      3.03 o 
  -1   1   9       20.77       28.87      1.00 o 
   0   1   9      131.73      133.54      2.10 o 
   1   1   9       12.60       12.33      0.66 o 
   2   1   9        0.27       -0.07      0.33 o 
   3   1   9       70.44       70.47      1.92 o 
   4   1   9        3.22        2.46      0.64 o 
   5   1   9       10.94       10.25      1.24 o 
   6   1   9        4.62        4.44      1.10 o 
   7   1   9        3.02        3.58      1.11 o 
   8   1   9        3.18        1.54      1.13 o 
  -9   2   9        5.26        5.45      0.97 o 
  -8   2   9        0.00        0.52      0.64 o 
  -7   2   9       36.21       34.94      1.68 o 
  -6   2   9       20.25       18.78      1.58 o 
  -5   2   9       52.13       51.23      1.88 o 
  -4   2   9        9.00        9.76      0.94 o 
  -3   2   9      261.77      258.26      5.01 o 
  -2   2   9      101.60       99.79      2.55 o 
  -1   2   9      100.64      103.16      3.00 o 
   0   2   9        1.76        1.51      0.34 o 
   1   2   9        8.43        7.63      1.25 o 
   2   2   9       27.07       22.80      3.55 o 
   3   2   9       18.87       15.99      1.30 o 
   4   2   9       21.87       19.52      1.66 o 
   5   2   9        1.82        2.25      0.93 o 
   6   2   9        3.45        4.76      1.12 o 
   7   2   9        3.78        6.17      1.26 o 
   8   2   9        1.94        2.86      1.19 o 
  -8   3   9        1.73        0.56      0.62 o 
  -7   3   9        7.85        7.71      1.05 o 
  -6   3   9       36.54       31.64      1.38 o 
  -5   3   9        3.50        4.13      0.69 o 
  -4   3   9       81.74       66.39      1.87 o 
  -3   3   9       15.77       15.76      0.95 o 
  -2   3   9        9.68        8.77      0.60 o 
  -1   3   9       52.20       50.27      1.67 o 
   0   3   9      180.86      170.49      3.25 o 
   1   3   9      101.82      108.74      2.40 o 
   2   3   9       17.20       10.98      3.04 o 
   3   3   9       82.52       87.85      3.43 o 
   4   3   9       10.07        9.64      1.74 o 
   5   3   9       20.22       21.89      3.42 o 
   6   3   9       11.27       13.92      1.52 o 
   7   3   9        0.00        0.83      1.04 o 
  -8   4   9        0.35        0.90      0.69 o 
  -7   4   9       18.29       21.97      1.65 o 
  -6   4   9        1.68        1.30      0.62 o 
  -5   4   9      102.47      108.91      2.57 o 
  -4   4   9       83.58       80.56      2.12 o 
  -3   4   9      149.60      169.09      3.26 o 
  -2   4   9       15.58       14.81      0.76 o 
  -1   4   9       13.35       11.72      1.27 o 
   0   4   9        7.53       10.39      1.49 o 
   1   4   9       22.47       22.02      1.10 o 
   2   4   9      113.02      115.57      2.61 o 
   3   4   9        0.03        0.13      0.50 o 
   4   4   9       11.19       12.43      3.13 o 
   5   4   9        0.78        0.85      0.56 o 
   6   4   9       23.77       26.56      7.28 o 
   7   4   9        1.11        3.74      1.47 o 
  -7   5   9        0.00       -0.63      0.53 o 
  -6   5   9        8.51        9.63      0.98 o 
  -5   5   9       97.56       99.04      2.48 o 
  -4   5   9       10.80       15.04      2.08 o 
  -3   5   9       48.15       50.34      1.64 o 
  -2   5   9        4.97        4.34      0.89 o 
  -1   5   9        2.29        2.25      0.62 o 
   0   5   9       17.25       20.63      1.44 o 
   1   5   9      220.57      231.86      5.21 o 
   2   5   9       90.90       91.55      2.34 o 
   3   5   9        0.20        0.68      0.59 o 
   4   5   9        9.98       12.70      1.01 o 
   5   5   9        0.12       -0.71      0.53 o 
   6   5   9       15.15       19.61      6.83 o 
  -7   6   9        0.50        0.98      0.73 o 
  -6   6   9       46.58       49.46      1.79 o 
  -5   6   9       12.99       13.82      1.55 o 
  -4   6   9        4.00        6.40      1.20 o 
  -3   6   9       38.79       40.18      1.54 o 
  -2   6   9       14.62       13.24      1.00 o 
  -1   6   9        5.30        3.99      0.99 o 
   0   6   9       37.99       35.38      2.52 o 
   1   6   9        5.69        6.69      1.03 o 
   2   6   9       37.52       36.95      1.54 o 
   3   6   9       23.92       23.44      1.31 o 
   4   6   9        0.61        0.33      0.61 o 
   5   6   9        2.07        2.78      0.72 o 
   6   6   9        0.63        0.95      0.96 o 
  -6   7   9        1.80        0.25      0.95 o 
  -5   7   9        0.20        0.15      0.88 o 
  -4   7   9        3.58        2.67      1.04 o 
  -3   7   9        3.60        2.89      0.67 o 
  -2   7   9       35.64       38.37      1.58 o 
  -1   7   9        0.00       -0.01      0.58 o 
   0   7   9        3.79        4.13      0.93 o 
   1   7   9        0.05        0.03      1.86 o 
   2   7   9        0.53        1.21      1.63 o 
   3   7   9       12.90       15.31      1.27 o 
   4   7   9        0.23        0.51      0.65 o 
   5   7   9        3.04        2.04      0.72 o 
  -4   8   9        3.33        3.51      1.31 o 
  -3   8   9        0.35       -0.07      0.58 o 
  -2   8   9        5.37        8.06      0.93 o 
  -1   8   9        3.79        3.58      0.91 o 
   0   8   9        3.92        3.87      1.03 o 
   1   8   9        3.71        4.53      1.63 o 
   2   8   9        4.50        5.17      1.10 o 
   3   8   9        7.64        5.42      0.94 o 
  -1   9   9        0.78        0.54      0.70 o 
   0   9   9        0.77       -0.45      0.77 o 
  -8   0  10        0.28        1.42      0.87 o 
  -6   0  10       17.07       14.61      1.66 o 
  -4   0  10       19.78       22.72      1.82 o 
  -2   0  10      550.38      509.27     12.24 o 
   0   0  10      572.25      568.94     13.29 o 
   2   0  10       54.96       55.58      1.66 o 
   4   0  10      174.80      153.92      5.66 o 
   6   0  10        1.56        2.72      1.59 o 
  -8   1  10        0.07        0.53      0.62 o 
  -7   1  10        9.22       10.72      1.83 o 
  -6   1  10      114.44      112.71      3.08 o 
  -5   1  10       19.02       16.94      1.21 o 
  -4   1  10       11.55       10.88      1.07 o 
  -3   1  10        0.00       -0.05      1.06 o 
  -2   1  10      272.06      270.50      5.26 o 
  -1   1  10        0.31       -0.03      0.49 o 
   0   1  10       70.94       70.36      1.74 o 
   1   1  10       20.74       18.80      0.77 o 
   2   1  10       50.97       45.30      1.27 o 
   3   1  10       11.12        8.07      0.87 o 
   4   1  10       94.07       92.26      2.99 o 
   5   1  10        9.89       11.53      1.66 o 
   6   1  10        4.60        7.22      1.39 o 
   7   1  10        0.00        0.21      1.02 o 
  -8   2  10       12.24       12.44      1.24 o 
  -7   2  10        4.71        5.75      0.91 o 
  -6   2  10       34.86       35.62      1.93 o 
  -5   2  10       50.17       47.66      1.88 o 
  -4   2  10       18.44       20.29      1.32 o 
  -3   2  10      359.20      340.52      6.33 o 
  -2   2  10       58.06       55.92      1.67 o 
  -1   2  10       69.13       73.30      1.61 o 
   0   2  10      305.53      293.02      5.31 o 
   1   2  10      169.31      160.94      2.62 o 
   2   2  10        7.24        4.06      0.69 o 
   3   2  10       18.08       15.74      2.52 o 
   4   2  10      108.81      107.26      2.59 o 
   5   2  10       25.28       24.36      1.75 o 
   6   2  10       40.36       42.33      2.27 o 
   7   2  10        1.04        2.76      1.20 o 
  -8   3  10        0.21        0.60      0.92 o 
  -7   3  10        7.40        7.64      0.93 o 
  -6   3  10        9.88       10.77      1.36 o 
  -5   3  10       23.63       19.39      1.14 o 
  -4   3  10        0.00        0.87      0.71 o 
  -3   3  10      249.65      254.73      4.41 o 
  -2   3  10       36.66       36.42      1.39 o 
  -1   3  10       16.33       16.34      1.51 o 
   0   3  10       74.93       70.34      1.97 o 
   1   3  10      127.24      134.41      3.60 o 
   2   3  10        6.52       10.27      0.92 o 
   3   3  10        6.86        6.59      0.82 o 
   4   3  10        6.79        7.95      0.87 o 
   5   3  10       23.60       22.39      1.79 o 
   6   3  10        0.01        0.82      1.03 o 
   7   3  10       17.32       21.33      2.76 o 
  -7   4  10        1.53        0.86      0.68 o 
  -6   4  10       13.89       15.07      1.13 o 
  -5   4  10        7.23        6.46      0.86 o 
  -4   4  10      176.73      173.72      5.48 o 
  -3   4  10        1.87        0.68      0.54 o 
  -2   4  10       12.67       11.63      1.31 o 
  -1   4  10        2.10        1.41      0.58 o 
   0   4  10       27.16       27.17      1.32 o 
   1   4  10        1.24        2.63      0.84 o 
   2   4  10      543.78      521.27      7.82 o 
   3   4  10        0.77        0.20      0.77 o 
   4   4  10       13.44       14.56      1.96 o 
   5   4  10        1.20        0.25      0.87 o 
   6   4  10        0.70        1.66      1.09 o 
  -7   5  10       12.56       11.46      1.13 o 
  -6   5  10        3.06        1.00      0.66 o 
  -5   5  10        0.69        0.53      0.62 o 
  -4   5  10        7.97        5.96      1.21 o 
  -3   5  10        1.49        2.43      1.02 o 
  -2   5  10       43.60       49.48      1.70 o 
  -1   5  10       15.14       14.84      1.04 o 
   0   5  10       90.94       87.65      2.37 o 
   1   5  10       10.55        8.73      1.70 o 
   2   5  10        0.16        2.09      1.16 o 
   3   5  10        1.01        0.59      0.64 o 
   4   5  10       21.77       28.36      1.66 o 
   5   5  10        0.00        0.08      0.63 o 
   6   5  10        2.83        1.91      1.11 o 
  -6   6  10        7.47        8.36      1.38 o 
  -5   6  10        0.00        0.77      0.89 o 
  -4   6  10      105.78      112.25      4.12 o 
  -3   6  10        0.23        0.41      0.90 o 
  -2   6  10        0.94        0.81      1.08 o 
  -1   6  10        0.73        0.42      0.58 o 
   0   6  10        3.95        4.58      0.82 o 
   1   6  10        8.81        9.95      1.23 o 
   2   6  10      158.50      173.67      4.52 o 
   3   6  10       20.35       19.15      1.29 o 
   4   6  10        2.49        2.57      0.74 o 
   5   6  10        0.89        0.81      0.72 o 
  -5   7  10       42.45       45.07      2.82 o 
  -4   7  10       11.23       14.28      1.63 o 
  -3   7  10        0.11       -1.35      0.90 o 
  -2   7  10        5.40        5.69      0.86 o 
  -1   7  10       12.89       12.62      1.18 o 
   0   7  10       26.34       28.51      1.47 o 
   1   7  10        5.53        7.29      1.12 o 
   2   7  10       30.72       33.24      1.96 o 
   3   7  10       63.05       67.56      3.61 o 
   4   7  10        3.96        3.60      0.97 o 
  -3   8  10        0.55       -0.59      0.65 o 
  -2   8  10       22.12       24.24      1.42 o 
  -1   8  10       56.97       63.41      2.16 o 
   0   8  10       24.13       26.37      1.88 o 
   1   8  10        0.22       -0.24      0.78 o 
   2   8  10        0.56        0.54      0.92 o 
  -7   0  11       23.52       23.96      2.19 o 
  -5   0  11       16.52       12.55      1.54 o 
  -3   0  11       64.40       59.19      2.99 o 
  -1   0  11      505.73      501.54     12.23 o 
   1   0  11        3.50        3.24      0.93 o 
   3   0  11       16.53       19.98      1.17 o 
   5   0  11      118.46      110.51      5.00 o 
  -8   1  11        2.33        1.72      0.67 o 
  -7   1  11        2.91        2.16      1.45 o 
  -6   1  11        8.32        8.11      1.00 o 
  -5   1  11        0.01        0.23      0.52 o 
  -4   1  11       12.09       12.97      1.83 o 
  -3   1  11      235.28      227.51      4.80 o 
  -2   1  11      151.39      149.17      3.59 o 
  -1   1  11      135.79      146.06      3.49 o 
   0   1  11       30.01       29.65      1.81 o 
   1   1  11        0.00        0.05      0.36 o 
   2   1  11        1.28        1.49      0.58 o 
   3   1  11       58.38       59.08      1.90 o 
   4   1  11        4.73        3.19      1.02 o 
   5   1  11        3.17        3.75      1.22 o 
   6   1  11        2.77        2.39      1.08 o 
  -7   2  11        0.03        0.10      0.48 o 
  -6   2  11        6.88        4.58      0.82 o 
  -5   2  11        1.11        0.60      0.56 o 
  -4   2  11       34.07       30.38      1.53 o 
  -3   2  11       58.14       53.46      1.98 o 
  -2   2  11       13.21       13.51      0.98 o 
  -1   2  11      136.15      137.14      6.73 o 
   0   2  11       87.96       83.44      2.18 o 
   1   2  11      196.69      206.80      3.90 o 
   2   2  11        8.90        6.76      1.75 o 
   3   2  11       57.31       53.51      3.61 o 
   4   2  11        3.98        3.61      1.45 o 
   5   2  11        1.01       -0.14      0.84 o 
   6   2  11        0.02       -0.49      2.01 o 
  -7   3  11       21.64       21.00      1.33 o 
  -6   3  11        4.80        4.55      1.16 o 
  -5   3  11        1.46        0.34      0.51 o 
  -4   3  11       15.10       14.48      1.06 o 
  -3   3  11       34.47       37.44      1.50 o 
  -2   3  11       88.31       89.67      2.28 o 
  -1   3  11       68.14       65.46      2.57 o 
   0   3  11       18.77       16.72      1.10 o 
   1   3  11       77.66       85.58      2.31 o 
   2   3  11        0.86        3.15      1.20 o 
   3   3  11        0.25        1.09      1.22 o 
   4   3  11        5.59        4.06      0.96 o 
   5   3  11        6.11        7.72      1.30 o 
   6   3  11        1.02        3.20      1.26 o 
  -7   4  11        2.52        2.78      0.77 o 
  -6   4  11        0.92        0.26      0.58 o 
  -5   4  11       14.41       14.36      1.12 o 
  -4   4  11      138.93      143.25      3.18 o 
  -3   4  11       43.54       43.33      2.26 o 
  -2   4  11        1.75        4.22      1.05 o 
  -1   4  11        0.18        0.29      0.70 o 
   0   4  11       28.33       28.51      1.39 o 
   1   4  11      130.32      125.45      4.80 o 
   2   4  11       22.09       22.11      1.65 o 
   3   4  11       10.49        9.95      1.19 o 
   4   4  11        7.14       10.04      1.01 o 
   5   4  11        0.04        1.65      1.46 o 
  -6   5  11        0.55        0.90      0.70 o 
  -5   5  11       16.70       15.14      2.67 o 
  -4   5  11        9.92       11.77      1.53 o 
  -3   5  11       24.35       25.25      3.30 o 
  -2   5  11        1.11        1.47      0.84 o 
  -1   5  11       28.27       31.50      2.38 o 
   0   5  11        7.58        7.33      0.90 o 
   1   5  11       85.64       87.93      4.47 o 
   2   5  11       99.50      109.81      3.43 o 
   3   5  11       27.43       27.57      1.75 o 
   4   5  11       14.99       17.35      1.63 o 
   5   5  11        0.29        2.01      1.55 o 
  -5   6  11        0.00        0.48      1.01 o 
  -4   6  11        0.42        1.56      1.39 o 
  -3   6  11        9.98        6.88      1.59 o 
  -2   6  11       20.06       22.46      2.33 o 
  -1   6  11        0.76        0.30      0.55 o 
   0   6  11        6.50        8.23      0.98 o 
   1   6  11       31.13       28.65      1.78 o 
   2   6  11       61.20       60.66      5.39 o 
   3   6  11       44.18       41.51      4.03 o 
   4   6  11        1.91        2.87      0.92 o 
  -3   7  11       12.26       14.42      1.72 o 
  -2   7  11       29.75       31.05      2.24 o 
  -1   7  11        0.49        1.15      0.68 o 
   0   7  11        2.08        0.83      0.70 o 
   1   7  11        0.25       -0.08      0.77 o 
   2   7  11        0.46        2.08      0.96 o 
  -6   0  12        0.29        0.98      0.87 o 
  -4   0  12       38.26       33.72      2.32 o 
  -2   0  12       62.42       57.43      2.94 o 
   0   0  12      150.28      145.76      5.02 o 
   2   0  12       73.46       75.75      2.60 o 
   4   0  12        9.03        8.80      1.93 o 
  -7   1  12        5.09        2.48      1.42 o 
  -6   1  12        1.15        1.22      0.69 o 
  -5   1  12        1.42        3.41      0.76 o 
  -4   1  12        2.44        2.74      0.68 o 
  -3   1  12        3.64        6.21      0.87 o 
  -2   1  12       15.42       14.15      1.55 o 
  -1   1  12        0.35        1.13      0.57 o 
   0   1  12        0.37        0.24      0.50 o 
   1   1  12       18.47       21.46      2.29 o 
   2   1  12        4.44        3.42      0.72 o 
   3   1  12        0.02        0.77      0.48 o 
   4   1  12        2.88        1.82      1.03 o 
   5   1  12        0.27        0.18      1.03 o 
  -6   2  12        0.89        1.07      1.19 o 
  -5   2  12        5.29        3.76      0.79 o 
  -4   2  12       14.51       16.77      1.26 o 
  -3   2  12       17.20       15.41      1.22 o 
  -2   2  12       10.68        7.86      0.82 o 
  -1   2  12       27.17       26.74      1.76 o 
   0   2  12       21.23       15.82      1.64 o 
   1   2  12       12.59       12.85      1.28 o 
   2   2  12        1.77        1.01      1.25 o 
   3   2  12        1.70        0.90      0.73 o 
   4   2  12       18.11       17.72      2.27 o 
   5   2  12        7.33        5.01      1.79 o 
  -6   3  12        3.13        2.01      0.69 o 
  -5   3  12        2.39        2.27      0.65 o 
  -4   3  12        0.04       -0.17      0.66 o 
  -3   3  12       43.62       41.67      1.61 o 
  -2   3  12        0.01        0.30      0.71 o 
  -1   3  12        0.65        0.28      0.72 o 
   0   3  12        2.51        1.46      0.71 o 
   1   3  12       42.69       44.83      1.71 o 
   2   3  12       12.69       18.13      1.51 o 
   3   3  12        0.04        0.06      1.42 o 
   4   3  12        0.20        0.02      1.77 o 
   5   3  12        0.82        0.13      0.99 o 
  -5   4  12        0.55        1.02      0.86 o 
  -4   4  12        3.25        6.65      1.50 o 
  -3   4  12        0.94        2.24      0.97 o 
  -2   4  12        0.16       -0.91      0.89 o 
  -1   4  12        2.21        3.08      1.84 o 
   0   4  12        4.04        3.58      0.96 o 
   1   4  12       11.26       14.68      1.14 o 
   2   4  12       49.42       47.07      2.21 o 
   3   4  12        6.20        6.44      1.11 o 
   4   4  12        0.12        0.15      0.79 o 
  -5   5  12        0.92        1.25      1.08 o 
  -4   5  12       15.83       14.71      3.94 o 
  -3   5  12        0.78        1.58      0.98 o 
  -2   5  12        0.06       -0.10      0.80 o 
  -1   5  12        3.08        5.36      1.91 o 
   0   5  12        0.61        1.34      0.79 o 
   1   5  12       11.14       13.19      1.13 o 
   2   5  12        1.15        0.66      0.84 o 
   3   5  12        0.01        0.16      0.75 o 
  -3   6  12        0.81       -0.02      0.94 o 
  -2   6  12        1.23        1.25      0.97 o 
  -1   6  12        0.08        0.49      0.79 o 
   0   6  12        2.68        3.21      0.77 o 
   1   6  12        1.50        1.82      0.77 o 
   2   6  12        3.82        2.28      0.97 o 
  -5   0  13        3.12        0.76      0.81 o 
  -3   0  13        0.05        0.22      0.75 o 
  -1   0  13        9.85       10.59      1.52 o 
   1   0  13       32.91       33.84      3.14 o 
  -5   1  13        5.83        5.96      1.08 o 
  -4   1  13        9.57       11.28      1.13 o 
  -3   1  13        6.28       10.01      1.06 o 
  -2   1  13        1.96        3.07      0.72 o 
  -1   1  13        3.93        5.86      0.85 o 
   0   1  13        0.85        0.44      0.76 o 
   1   1  13        4.59        4.55      0.93 o 
   2   1  13        2.37        3.81      0.90 o 
   3   1  13        2.03        3.66      1.35 o 
   4   1  13        0.02       -0.11      1.37 o 
  -5   2  13        3.75        2.10      0.77 o 
  -4   2  13       24.54       21.40      1.29 o 
  -3   2  13       11.07       12.58      1.05 o 
  -2   2  13        2.36        1.96      0.83 o 
  -1   2  13        0.00        0.66      0.85 o 
   0   2  13        0.57        0.73      0.72 o 
   1   2  13        3.72        4.14      0.96 o 
   2   2  13        0.05       -0.48      0.66 o 
   3   2  13        5.74        6.64      0.91 o 
   4   2  13        0.51       -0.27      1.77 o 
  -5   3  13        0.95        1.67      0.65 o 
  -4   3  13        3.66        2.83      1.04 o 
  -3   3  13       12.08       13.06      1.53 o 
  -2   3  13       17.78       19.06      2.03 o 
  -1   3  13        0.52        1.16      0.94 o 
   0   3  13        1.06        2.25      0.88 o 
   1   3  13        3.98        4.58      1.06 o 
   2   3  13        0.16        0.46      0.60 o 
   3   3  13        4.89        5.38      1.14 o 
  -4   4  13        2.50        3.36      1.10 o 
  -3   4  13        1.69        2.00      0.96 o 
  -2   4  13        2.52        2.39      1.16 o 
  -1   4  13        7.91        9.97      1.36 o 
   0   4  13        6.49        8.98      1.34 o 
   1   4  13       10.04        8.56      1.28 o 
   2   4  13        2.09        1.32      0.70 o 
  -2   5  13        0.94        0.22      0.85 o 
  -1   5  13        0.84        0.91      0.89 o 
   0   5  13       13.93       15.02      1.62 o 
   1   5  13        0.28        0.79      0.83 o 
  -4   0  14       15.15       13.89      1.77 o 
  -2   0  14        1.37        2.33      1.03 o 
   2   0  14        0.49       -0.33      1.24 o 
  -4   1  14        0.78        2.31      0.74 o 
  -3   1  14        8.59        6.85      1.45 o 
  -2   1  14       20.43       20.57      1.45 o 
  -1   1  14        0.21       -0.38      0.63 o 
   0   1  14        5.22        5.48      1.16 o 
   1   1  14        0.08        0.08      0.83 o 
   2   1  14        3.85        7.09      1.39 o 
  -3   2  14        1.46        3.16      1.42 o 
  -2   2  14        0.02        0.22      0.73 o 
  -1   2  14       15.94       18.23      1.67 o 
   0   2  14       16.35       21.70      1.80 o 
   1   2  14        2.83        3.10      0.93 o 
   2   2  14        6.98        9.65      1.32 o 
  -2   3  14        4.71        2.88      1.02 o 
  -1   3  14        2.94        1.49      0.94 o 
   0   3  14       34.00       42.39      2.34 o 
   1   3  14        1.21        2.78      1.54 o 
                                                 
